# Supplementary material for: Whole-Transcriptome Profiling and circRNA-miRNA-mRNA Regulatory Networks in B-Cell Development
Source: Front Immunol. 2022 Mar 21;13:812924. doi: 10.3389/fimmu.2022.812924 (PMC8978327; doi:10.3389/fimmu.2022.812924)
Supplement: Supplementary Methods — Methodology for RNA extraction and qualification, library preparation, sequencing, quality control, read mapping to reference genome and expression analysis. [file DataSheet_1.zip]

Archive with 22 entries (21 files):
- Supplementary table/
- __MACOSX/._Supplementary table
- Supplementary table/Table S1.xlsx
- __MACOSX/Supplementary table/._Table S1.xlsx
- Supplementary table/.DS_Store
- __MACOSX/Supplementary table/._.DS_Store
- Supplementary table/Table 9.xlsx
- __MACOSX/Supplementary table/._Table 9.xlsx
- Supplementary table/Table S7.xlsx
- __MACOSX/Supplementary table/._Table S7.xlsx
- Supplementary table/Table S6.xlsx
- __MACOSX/Supplementary table/._Table S6.xlsx
- Supplementary table/Table S5.xlsx
- __MACOSX/Supplementary table/._Table S5.xlsx
- Supplementary table/Table S8.xlsx
- __MACOSX/Supplementary table/._Table S8.xlsx
- Supplementary table/Table S4.xlsx
- __MACOSX/Supplementary table/._Table S4.xlsx
- Supplementary table/Table S3.xlsx
- __MACOSX/Supplementary table/._Table S3.xlsx
- Supplementary table/Table S2.xlsx
- __MACOSX/Supplementary table/._Table S2.xlsx
