# Supplementary material for: Whole-Transcriptome Profiling and circRNA-miRNA-mRNA Regulatory Networks in B-Cell Development
Source: Front Immunol. 2022 Mar 21;13:812924. doi: 10.3389/fimmu.2022.812924 (PMC8978327; doi:10.3389/fimmu.2022.812924)
Supplement: Supplementary Methods — Methodology for RNA extraction and qualification, library preparation, sequencing, quality control, read mapping to reference genome and expression analysis. [file DataSheet_1.zip › Supplementary table/Table S1.xlsx]

## Sheet: Pro
ID	Pro_rpm	source_gene	chr	strand	genomic_start	genomic_end	spliced_length	annot_type	circRNA
novel_circ_000012	2919.71	ENSMUSG00000037234	8	+	26041737	26041935	199	antisense	novel
novel_circ_000020	2919.71	ENSMUSG00000024937	19	-	5715799	5716010	212	one_exon	novel
novel_circ_000029	2919.71	ENSMUSG00000104302	1	+	160278383	160280047	1665	intronic	novel
novel_circ_000046	2919.71	ENSMUSG00000044408	12	-	54654879	54655478	600	intronic	novel
novel_circ_000051	4379.56	ENSMUSG00000033382	18	-	20836747	20845652	800	annot_exons	novel
novel_circ_000052	1459.85	ENSMUSG00000027304	2	+	119710965	119727615	898	annot_exons	novel
novel_circ_000057	1459.85	ENSMUSG00000026579	1	+	164155128	164160154	5027	intronic	novel
novel_circ_000060	5839.42	ENSMUSG00000027365	2	-	126823976	126825789	429	annot_exons	novel
novel_circ_000063	2919.71	ENSMUSG00000050310	15	-	6769935	6772281	2347	antisense	novel
novel_circ_000064	2189.78	ENSMUSG00000005621	7	+	81023271	81025509	2239	one_exon	novel
novel_circ_000065	2919.71	ENSMUSG00000030849	7	-	132776582	132777002	421	intronic	novel
novel_circ_000070	4379.56	ENSMUSG00000022961	16	+	91651636	91655479	1030	annot_exons	novel
novel_circ_000076	3649.64	ENSMUSG00000020220	4	-	145008945	145009194	250	intronic	novel
novel_circ_000084	2919.71	ENSMUSG00000034820	19	+	10536799	10539788	288	annot_exons	novel
novel_circ_000092	1459.85	ENSMUSG00000022124	14	-	103092807	103093399	593	intronic	novel
novel_circ_000093	2919.71	ENSMUSG00000040990	X	-	159973721	159973932	212	antisense	novel
novel_circ_000096	7299.27	NA	16	+	36039009	36039264	256	intergenic	novel
novel_circ_000104	2919.71	ENSMUSG00000041417	13	-	101757326	101758039	714	one_exon	novel
novel_circ_000114	2919.71	ENSMUSG00000028106	3	-	95774266	95774501	236	exon_intron	novel
novel_circ_000131	2189.78	ENSMUSG00000032897	4	+	120819365	120823153	3789	antisense	novel
novel_circ_000132	1459.85	ENSMUSG00000059208	17	-	33673673	33674234	562	intronic	novel
novel_circ_000139	2919.71	ENSMUSG00000024785	19	+	29107280	29108249	970	intronic	novel
novel_circ_000143	4379.56	ENSMUSG00000026491	1	-	179776876	179777223	348	intronic	novel
novel_circ_000145	2919.71	ENSMUSG00000001053	11	+	51642584	51643294	711	antisense	novel
novel_circ_000156	2919.71	ENSMUSG00000020454	11	+	3229782	3230112	331	exon_intron	novel
novel_circ_000163	4379.56	ENSMUSG00000037754	2	-	158715971	158719034	3064	antisense	novel
novel_circ_000169	2919.71	ENSMUSG00000085673	5	+	140076220	140079443	3224	intronic	novel
novel_circ_000174	2919.71	ENSMUSG00000059479	7	+	25630062	25631131	1070	one_exon	novel
novel_circ_000175	4379.56	ENSMUSG00000027164	2	-	101684633	101697685	13053	antisense	novel
novel_circ_000176	4379.56	ENSMUSG00000032228	9	-	71881504	71898456	5075	exon_intron	novel
novel_circ_000178	2919.71	ENSMUSG00000021650	13	+	99320206	99336698	16493	antisense	novel
novel_circ_000181	2919.71	ENSMUSG00000039917	5	-	135636774	135638031	1258	antisense	novel
novel_circ_000184	2919.71	ENSMUSG00000036591	2	-	20855354	20860036	567	annot_exons	novel
novel_circ_000185	2919.71	ENSMUSG00000029093	5	+	36051829	36052080	252	antisense	novel
novel_circ_000189	2919.71	ENSMUSG00000026309	1	-	91395413	91398527	3115	intronic	novel
novel_circ_000201	2919.71	ENSMUSG00000104117	1	+	164873708	164877799	4092	intronic	novel
novel_circ_000221	2919.71	NA	3	+	52393260	52397861	4602	intergenic	novel
novel_circ_000225	4379.56	ENSMUSG00000062202	17	+	30405624	30407236	1613	antisense	novel
novel_circ_000238	2919.71	ENSMUSG00000044098	3	+	103928351	103930154	792	annot_exons	novel
novel_circ_000239	2919.71	ENSMUSG00000070738	1	+	87913262	87914743	1482	intronic	novel
novel_circ_000243	1459.85	NA	16	+	19362344	19386250	23907	intergenic	novel
novel_circ_000257	2919.71	ENSMUSG00000039361	7	-	90151515	90161727	10213	antisense	novel
novel_circ_000261	4379.56	ENSMUSG00000028960	4	-	149335368	149335853	486	exon_intron	novel
novel_circ_000265	4379.56	ENSMUSG00000024002	17	+	32226630	32228591	1962	antisense	novel
novel_circ_000271	2919.71	ENSMUSG00000040560	18	+	63940892	63944012	3121	intronic	novel
novel_circ_000279	5839.42	ENSMUSG00000030653	7	+	101454134	101458825	4692	intronic	novel
novel_circ_000281	4379.56	ENSMUSG00000040270	4	-	32353531	32354005	475	antisense	novel
novel_circ_000284	4379.56	ENSMUSG00000015522	3	-	95485900	95486608	709	antisense	novel
novel_circ_000294	1459.85	ENSMUSG00000049922	2	-	92452899	92453090	192	one_exon	novel
novel_circ_000295	4379.56	ENSMUSG00000056268	1	-	139007695	139008777	1083	antisense	novel
novel_circ_000298	2919.71	ENSMUSG00000025917	1	+	10024364	10024835	472	antisense	novel
novel_circ_000302	2919.71	ENSMUSG00000061859	4	+	98456130	98469604	429	annot_exons	novel
novel_circ_000305	2919.71	ENSMUSG00000021785	14	+	16270475	16294673	1119	annot_exons	novel
novel_circ_000306	2919.71	ENSMUSG00000018379	11	+	88049249	88049637	389	one_exon	novel
novel_circ_000316	2919.71	ENSMUSG00000024030	17	-	31094788	31095058	271	antisense	novel
novel_circ_000317	4379.56	ENSMUSG00000026313	1	-	92004572	92011009	6438	exon_intron	novel
novel_circ_000328	4379.56	ENSMUSG00000036779	8	-	88202937	88230005	27069	antisense	novel
novel_circ_000329	2919.71	ENSMUSG00000042046	1	-	132449801	132451603	1803	antisense	novel
novel_circ_000333	2919.71	ENSMUSG00000057098	11	-	44915286	44919093	3808	antisense	novel
novel_circ_000338	5839.42	ENSMUSG00000024867	19	+	24528061	24529402	1342	antisense	novel
novel_circ_000339	2919.71	ENSMUSG00000050812	4	-	58893645	58908589	14945	exon_intron	novel
novel_circ_000347	2919.71	ENSMUSG00000026715	1	+	161001307	161001474	168	intronic	novel
novel_circ_000348	2919.71	ENSMUSG00000038070	4	+	84971131	85006524	1016	annot_exons	mm9_circ_004058
novel_circ_000349	2919.71	ENSMUSG00000052889	7	+	122473350	122476139	2790	intronic	novel
novel_circ_000350	2189.78	ENSMUSG00000032220	9	+	70233854	70235852	1999	intronic	novel
novel_circ_000351	2919.71	ENSMUSG00000055204	5	+	90240494	90242881	2388	antisense	novel
novel_circ_000357	2919.71	ENSMUSG00000038608	1	-	80639625	80645005	5381	intronic	novel
novel_circ_000371	2919.71	ENSMUSG00000057098	11	+	44950592	44963332	12741	intronic	novel
novel_circ_000372	4379.56	ENSMUSG00000074476	9	-	21757117	21757390	274	one_exon	novel
novel_circ_000382	2919.71	ENSMUSG00000028452	4	-	42991693	42991915	223	intronic	novel
novel_circ_000383	4379.56	ENSMUSG00000053477	18	-	69570574	69574984	4411	antisense	novel
novel_circ_000384	2919.71	ENSMUSG00000038518	13	-	44739508	44767520	28013	antisense	novel
novel_circ_000391	2919.71	ENSMUSG00000001424	6	+	28526053	28545598	724	annot_exons	novel
novel_circ_000399	2919.71	ENSMUSG00000036273	15	+	91705106	91712862	362	annot_exons	mm9_circ_005048
novel_circ_000410	2919.71	ENSMUSG00000021495	13	-	55560026	55564849	4824	exon_intron	novel
novel_circ_000415	2919.71	ENSMUSG00000041297	13	-	17738263	17740375	2017	exon_intron	novel
novel_circ_000426	5839.42	ENSMUSG00000019943	10	-	98930649	98949714	19066	antisense	novel
novel_circ_000428	2919.71	ENSMUSG00000030849	7	-	132759389	132851491	92103	intronic	novel
novel_circ_000432	1459.85	ENSMUSG00000038578	4	-	59379599	59380958	285	annot_exons	novel
novel_circ_000458	4379.56	ENSMUSG00000061859	4	-	98444951	98455283	10333	antisense	novel
novel_circ_000477	2919.71	ENSMUSG00000039244	5	+	143314188	143315025	838	antisense	novel
novel_circ_000481	1459.85	ENSMUSG00000031925	9	+	13449792	13450566	775	intronic	novel
novel_circ_000486	2919.71	ENSMUSG00000037487	15	-	38068818	38069754	937	intronic	novel
novel_circ_000487	2189.78	ENSMUSG00000042625	17	+	56573315	56574231	917	antisense	novel
novel_circ_000497	2919.71	ENSMUSG00000029836	6	-	51477588	51477969	382	antisense	novel
novel_circ_000506	2189.78	ENSMUSG00000069729	17	+	5304952	5305430	479	intronic	novel
novel_circ_000507	5839.42	ENSMUSG00000017707	2	+	163640702	163642970	2269	antisense	novel
novel_circ_000508	4379.56	ENSMUSG00000021357	13	+	30959153	30960620	1468	antisense	novel
novel_circ_000527	1459.85	ENSMUSG00000051504	7	-	55769238	55769611	374	antisense	novel
novel_circ_000537	2919.71	ENSMUSG00000018209	2	+	164083122	164086823	966	exon_intron	novel
novel_circ_000540	2919.71	ENSMUSG00000025089	19	+	58305506	58320488	14983	antisense	novel
novel_circ_000545	2919.71	ENSMUSG00000045322	9	-	106223865	106224412	548	antisense	novel
novel_circ_000565	4379.56	ENSMUSG00000034354	11	+	4508062	4519007	10946	antisense	novel
novel_circ_000570	5839.42	ENSMUSG00000029191	5	-	65273289	65277000	2306	exon_intron	novel
novel_circ_000577	2189.78	ENSMUSG00000022052	14	-	67060104	67061585	1482	intronic	novel
novel_circ_000581	2189.78	ENSMUSG00000046982	18	-	84076828	84078291	1464	intronic	novel
novel_circ_000585	4379.56	ENSMUSG00000052812	12	+	5035546	5036891	1346	intronic	novel
novel_circ_000586	2919.71	ENSMUSG00000055148	8	-	72319064	72319647	584	antisense	novel
novel_circ_000595	5839.42	ENSMUSG00000002608	7	-	25717366	25718144	779	intronic	novel
novel_circ_000597	4379.56	ENSMUSG00000027806	3	+	58416611	58416925	315	one_exon	novel
novel_circ_000608	2919.71	ENSMUSG00000026288	1	-	87641649	87642193	545	antisense	novel
novel_circ_000612	4379.56	ENSMUSG00000021595	13	-	69536325	69540505	4181	antisense	novel
novel_circ_000620	2919.71	ENSMUSG00000037062	3	+	144693960	144712579	18620	antisense	novel
novel_circ_000621	4379.56	ENSMUSG00000036501	18	-	34473550	34494776	837	annot_exons	novel
novel_circ_000622	2919.71	ENSMUSG00000022089	14	+	70118951	70119280	330	intronic	novel
novel_circ_000623	4379.56	ENSMUSG00000027452	2	-	150618707	150619359	653	one_exon	novel
novel_circ_000631	4379.56	ENSMUSG00000032501	15	+	59654568	59656251	1684	one_exon	novel
novel_circ_000632	1459.85	ENSMUSG00000025867	13	-	54378606	54380325	1720	antisense	novel
novel_circ_000636	8759.12	ENSMUSG00000020700	11	+	106150305	106154726	1888	annot_exons	novel
novel_circ_000642	4379.56	ENSMUSG00000027111	2	-	71801528	71801849	322	antisense	novel
novel_circ_000648	2919.71	ENSMUSG00000046947	6	+	39576363	39581091	372	annot_exons	novel
novel_circ_000654	2189.78	ENSMUSG00000022765	16	-	17419590	17427349	7760	antisense	novel
novel_circ_000667	5839.42	ENSMUSG00000041729	9	+	62498499	62510529	12031	antisense	novel
novel_circ_000675	4379.56	ENSMUSG00000079084	9	+	13258542	13281580	4769	exon_intron	novel
novel_circ_000677	1459.85	ENSMUSG00000087552	5	+	63910368	63927207	16251	exon_intron	novel
novel_circ_000678	2919.71	ENSMUSG00000029148	5	+	31245751	31249681	494	annot_exons	novel
novel_circ_000680	2919.71	ENSMUSG00000002006	X	-	73793570	73794355	786	one_exon	novel
novel_circ_000681	2919.71	ENSMUSG00000044167	3	-	52305182	52308462	3281	antisense	novel
novel_circ_000685	2919.71	ENSMUSG00000029330	5	-	101822118	101822560	443	antisense	novel
novel_circ_000687	2919.71	ENSMUSG00000020124	10	+	123168118	123174036	5919	antisense	novel
novel_circ_000689	2919.71	ENSMUSG00000022772	16	-	31978537	31984505	5652	exon_intron	novel
novel_circ_000698	4379.56	ENSMUSG00000025982	1	-	55012757	55013356	600	intronic	novel
novel_circ_000699	5839.42	ENSMUSG00000022142	15	+	8139851	8141359	229	annot_exons	mm9_circ_001790
novel_circ_000705	1459.85	ENSMUSG00000048874	1	-	30843569	30850209	6641	intronic	novel
novel_circ_000709	2919.71	NA	6	-	38613718	38614180	463	intergenic	novel
novel_circ_000710	2919.71	ENSMUSG00000074364	7	+	15947357	15947867	511	antisense	novel
novel_circ_000711	2919.71	ENSMUSG00000001786	10	+	86031365	86042986	1938	exon_intron	novel
novel_circ_000717	2919.71	ENSMUSG00000022867	16	+	77050421	77075366	889	annot_exons	novel
novel_circ_000728	2919.71	ENSMUSG00000114980	14	+	103003122	103009379	6258	antisense	novel
novel_circ_000730	2919.71	ENSMUSG00000029763	6	+	33764517	33765141	625	intronic	novel
novel_circ_000731	7299.27	ENSMUSG00000032412	9	-	96347579	96360080	12502	exon_intron	novel
novel_circ_000735	2919.71	ENSMUSG00000085936	13	+	28839599	28845390	5792	antisense	novel
novel_circ_000736	1459.85	ENSMUSG00000032187	9	+	21635591	21658976	1864	annot_exons	novel
novel_circ_000772	2919.71	ENSMUSG00000022358	15	-	58185985	58190191	4207	intronic	novel
novel_circ_000780	2189.78	ENSMUSG00000055065	15	+	79528280	79530492	2213	antisense	novel
novel_circ_000784	4379.56	ENSMUSG00000021709	13	-	103916794	103919470	2677	intronic	novel
novel_circ_000785	2919.71	ENSMUSG00000026104	1	-	52123163	52156542	33380	antisense	novel
novel_circ_000787	2919.71	ENSMUSG00000028530	4	-	101237553	101245856	8304	intronic	novel
novel_circ_000798	2919.71	ENSMUSG00000026090	1	+	37624099	37624836	738	antisense	novel
novel_circ_000804	2919.71	ENSMUSG00000034341	11	-	116079197	116080671	726	annot_exons	novel
novel_circ_000809	2189.78	ENSMUSG00000023927	17	-	51782612	51809287	1347	annot_exons	novel
novel_circ_000812	2919.71	ENSMUSG00000045382	1	+	128589665	128589817	153	antisense	novel
novel_circ_000828	2919.71	ENSMUSG00000021366	13	+	42076537	42079815	3279	intronic	novel
novel_circ_000831	1459.85	ENSMUSG00000000782	11	-	52275066	52276115	1050	intronic	novel
novel_circ_000850	2919.71	NA	11	+	118257973	118258716	744	intergenic	novel
novel_circ_000852	2919.71	ENSMUSG00000014850	13	-	92347828	92354387	1646	annot_exons	novel
novel_circ_000854	2919.71	ENSMUSG00000025017	19	-	41368240	41370187	1948	intronic	novel
novel_circ_000857	4379.56	ENSMUSG00000040270	4	-	32481552	32482039	488	antisense	novel
novel_circ_000860	2919.71	ENSMUSG00000035310	5	-	100469825	100485855	1082	annot_exons	novel
novel_circ_000867	2919.71	ENSMUSG00000064363	MT	-	10999	11471	473	antisense	novel
novel_circ_000873	4379.56	ENSMUSG00000031785	8	+	94985088	94987392	2305	exon_intron	novel
novel_circ_000875	2919.71	ENSMUSG00000044791	9	+	110571802	110572578	777	exon_intron	novel
novel_circ_000876	5109.49	ENSMUSG00000036356	8	-	68718854	68719494	641	one_exon	novel
novel_circ_000880	2919.71	ENSMUSG00000026131	1	-	34045654	34046599	946	antisense	novel
novel_circ_000889	2919.71	ENSMUSG00000020340	11	-	46214812	46226498	9183	exon_intron	novel
novel_circ_000906	5839.42	ENSMUSG00000032116	9	-	36758722	36758937	216	exon_intron	novel
novel_circ_000910	2919.71	ENSMUSG00000059273	7	+	16421452	16422285	153	annot_exons	novel
novel_circ_000922	2189.78	ENSMUSG00000024576	18	-	61580659	61580854	196	antisense	novel
novel_circ_000928	5839.42	ENSMUSG00000029629	6	+	11961550	12047944	2864	annot_exons	novel
novel_circ_000944	4379.56	ENSMUSG00000027479	2	-	153758713	153759829	1117	antisense	novel
novel_circ_000945	2919.71	ENSMUSG00000056342	11	-	23465698	23466908	1211	antisense	novel
novel_circ_000956	2919.71	ENSMUSG00000059439	11	+	85805474	85806488	1015	intronic	novel
novel_circ_000959	2919.71	NA	2	+	168180219	168180493	275	intergenic	novel
novel_circ_000962	5839.42	ENSMUSG00000028214	4	+	11707585	11712458	4120	exon_intron	novel
novel_circ_000963	2919.71	ENSMUSG00000022538	16	-	30569329	30571451	389	annot_exons	novel
novel_circ_000966	2919.71	ENSMUSG00000032375	9	-	66776765	66777031	267	one_exon	novel
novel_circ_000973	7299.27	ENSMUSG00000020143	11	-	34686736	34724462	5967	exon_intron	novel
novel_circ_000975	2919.71	ENSMUSG00000038563	7	-	82672846	82713241	40396	antisense	novel
novel_circ_000978	2919.71	ENSMUSG00000021870	14	-	26468218	26473105	3070	exon_intron	novel
novel_circ_000979	2919.71	ENSMUSG00000028459	4	-	43449452	43452556	500	annot_exons	novel
novel_circ_000981	4379.56	ENSMUSG00000027395	2	+	129121940	129122199	260	exon_intron	novel
novel_circ_000983	2919.71	ENSMUSG00000022103	14	+	70966207	70968416	424	annot_exons	novel
novel_circ_000995	2919.71	ENSMUSG00000047881	5	-	63928242	63929131	890	intronic	novel
novel_circ_000997	2189.78	ENSMUSG00000031585	8	+	33735734	33762103	650	annot_exons	novel
novel_circ_001002	2919.71	ENSMUSG00000019849	10	-	45160227	45160887	661	antisense	novel

## Sheet: Pre
id	Pre_rpm	source_gene	chr	strand	genomic_start	genomic_end	spliced_length	annot_type	circRNA
novel_circ_000002	1163.47	ENSMUSG00000001630	6	-	146751264	146754705	3442	antisense	novel
novel_circ_000004	4653.87	ENSMUSG00000019338	3	-	95010848	95012317	1470	one_exon	novel
novel_circ_000015	2326.93	ENSMUSG00000020817	11	+	70874746	70887171	494	annot_exons	mm9_circ_001327
novel_circ_000022	2326.93	ENSMUSG00000041995	13	-	95334921	95335564	644	antisense	novel
novel_circ_000037	1163.47	ENSMUSG00000039191	5	-	53606623	53607670	1048	antisense	novel
novel_circ_000039	2326.93	ENSMUSG00000022052	14	-	67047517	67051392	3876	intronic	novel
novel_circ_000042	4653.87	ENSMUSG00000065954	8	+	25195200	25197671	2472	antisense	novel
novel_circ_000050	3490.4	ENSMUSG00000035765	18	+	75113226	75125541	2170	exon_intron	novel
novel_circ_000068	2326.93	ENSMUSG00000027130	2	-	112286421	112289228	2808	antisense	novel
novel_circ_000069	2326.93	ENSMUSG00000085936	13	-	28608518	28612762	4245	exon_intron	novel
novel_circ_000073	3490.4	ENSMUSG00000061838	6	-	95716649	95717812	1164	intronic	novel
novel_circ_000080	2326.93	ENSMUSG00000044456	12	+	102312975	102313306	332	exon_intron	novel
novel_circ_000081	3490.4	ENSMUSG00000052889	7	+	122552860	122553900	1041	intronic	novel
novel_circ_000082	2326.93	ENSMUSG00000041143	4	-	139029839	139032517	2679	antisense	novel
novel_circ_000088	2326.93	ENSMUSG00000015522	3	+	95444107	95448398	4292	exon_intron	novel
novel_circ_000098	2326.93	ENSMUSG00000057337	10	+	60181764	60186825	5062	antisense	novel
novel_circ_000099	1745.2	ENSMUSG00000027523	2	+	174333294	174346443	2606	exon_intron	novel
novel_circ_000126	2326.93	ENSMUSG00000031529	8	+	34829252	34838678	9427	antisense	novel
novel_circ_000127	2326.93	ENSMUSG00000071226	6	-	120694596	120696024	1429	antisense	novel
novel_circ_000129	1163.47	ENSMUSG00000038619	3	+	95628445	95630230	1786	exon_intron	novel
novel_circ_000140	2326.93	ENSMUSG00000066043	4	-	132397135	132412052	14918	exon_intron	novel
novel_circ_000148	2326.93	ENSMUSG00000029313	5	-	103851644	103854488	2845	antisense	novel
novel_circ_000153	1745.2	ENSMUSG00000031529	8	+	34908671	34908835	165	antisense	novel
novel_circ_000160	4653.87	ENSMUSG00000044167	3	+	52314390	52315178	789	intronic	novel
novel_circ_000162	2326.93	ENSMUSG00000033220	15	-	78570969	78572079	1111	intronic	novel
novel_circ_000168	2326.93	ENSMUSG00000041939	5	-	114455919	114460270	4352	antisense	novel
novel_circ_000171	4653.87	ENSMUSG00000002996	12	-	31930509	31932367	1859	exon_intron	novel
novel_circ_000173	3490.4	ENSMUSG00000020358	11	-	51601225	51601397	173	one_exon	novel
novel_circ_000183	3490.4	ENSMUSG00000048410	18	-	84399022	84404505	5484	intronic	novel
novel_circ_000202	5817.34	ENSMUSG00000055717	14	+	103685669	103688403	492	annot_exons	novel
novel_circ_000207	2326.93	ENSMUSG00000032053	9	-	51217303	51217554	252	antisense	novel
novel_circ_000209	2326.93	ENSMUSG00000005846	16	-	11199385	11199719	251	annot_exons	novel
novel_circ_000212	2326.93	ENSMUSG00000076617	12	+	113421180	113422525	1346	antisense	novel
novel_circ_000217	2326.93	ENSMUSG00000034640	3	+	65531254	65532147	894	one_exon	novel
novel_circ_000218	3490.4	ENSMUSG00000003746	10	+	53959885	53993196	33312	antisense	novel
novel_circ_000220	4653.87	ENSMUSG00000033306	16	+	24631535	24652545	21011	intronic	novel
novel_circ_000222	2326.93	ENSMUSG00000018654	11	-	11754050	11772083	18034	antisense	novel
novel_circ_000223	3490.4	ENSMUSG00000022515	16	-	4958959	4960650	1692	exon_intron	novel
novel_circ_000231	2326.93	ENSMUSG00000043241	2	+	5973469	6010428	919	annot_exons	novel
novel_circ_000235	2326.93	ENSMUSG00000019850	10	+	19002890	19004948	2059	antisense	novel
novel_circ_000240	2326.93	ENSMUSG00000025626	X	-	52931642	52954305	22664	antisense	novel
novel_circ_000245	2326.93	ENSMUSG00000030203	6	-	134758619	134761434	728	annot_exons	novel
novel_circ_000247	2326.93	ENSMUSG00000039852	4	+	150578221	150578396	176	intronic	novel
novel_circ_000253	1745.2	ENSMUSG00000025220	19	-	45765450	45765624	175	one_exon	novel
novel_circ_000258	2326.93	ENSMUSG00000035545	7	-	4137578	4138105	528	antisense	novel
novel_circ_000262	2326.93	ENSMUSG00000036257	12	+	44285495	44286152	658	intronic	novel
novel_circ_000268	2326.93	ENSMUSG00000006134	16	+	17468893	17469358	466	one_exon	novel
novel_circ_000272	3490.4	ENSMUSG00000013846	15	-	67113961	67114187	227	one_exon	novel
novel_circ_000274	2326.93	ENSMUSG00000097415	7	+	75769330	75778706	9377	antisense	novel
novel_circ_000277	1163.47	ENSMUSG00000051495	8	-	126591308	126591712	405	one_exon	novel
novel_circ_000278	2326.93	ENSMUSG00000040850	11	+	30791092	30792038	258	annot_exons	novel
novel_circ_000280	1745.2	ENSMUSG00000057098	11	-	44981785	44994376	12592	antisense	novel
novel_circ_000301	2326.93	ENSMUSG00000057098	11	+	44689843	44693971	4129	intronic	novel
novel_circ_000304	2326.93	ENSMUSG00000024240	18	-	6448905	6450639	766	annot_exons	novel
novel_circ_000311	2326.93	ENSMUSG00000048271	5	+	28386487	28394670	1749	annot_exons	novel
novel_circ_000312	4653.87	ENSMUSG00000038685	2	-	181342070	181351119	9050	antisense	novel
novel_circ_000318	2326.93	ENSMUSG00000037754	2	+	158700137	158716353	16217	intronic	novel
novel_circ_000320	4653.87	ENSMUSG00000040270	4	-	32288325	32289588	1264	antisense	novel
novel_circ_000321	1163.47	ENSMUSG00000040479	2	-	91961498	91961696	199	intronic	novel
novel_circ_000322	1163.47	ENSMUSG00000028793	4	+	129077715	129082878	1673	exon_intron	novel
novel_circ_000324	1163.47	ENSMUSG00000039967	4	-	34872826	34875279	2454	intronic	novel
novel_circ_000334	3490.4	ENSMUSG00000049658	13	-	100056159	100075643	2668	annot_exons	novel
novel_circ_000336	2326.93	ENSMUSG00000040964	4	-	140529778	140532510	2733	intronic	novel
novel_circ_000341	2326.93	ENSMUSG00000032624	17	+	83452937	83456809	2310	exon_intron	novel
novel_circ_000342	3490.4	ENSMUSG00000042700	12	+	82340662	82342499	1838	one_exon	mm9_circ_007155
novel_circ_000346	4653.87	ENSMUSG00000038729	4	-	57783922	57793886	9965	antisense	novel
novel_circ_000359	2326.93	ENSMUSG00000025239	9	-	123481371	123484544	3174	antisense	novel
novel_circ_000360	2326.93	ENSMUSG00000034801	12	-	69585078	69617238	2577	annot_exons	novel
novel_circ_000362	2326.93	ENSMUSG00000026987	2	+	60083380	60095110	11731	antisense	novel
novel_circ_000366	2326.93	ENSMUSG00000037104	17	-	87112049	87112889	841	antisense	novel
novel_circ_000368	2326.93	ENSMUSG00000023010	15	-	99408529	99408704	176	antisense	novel
novel_circ_000373	2326.93	ENSMUSG00000075700	3	-	58581879	58582126	248	antisense	novel
novel_circ_000379	1745.2	ENSMUSG00000030016	6	+	83961977	83967427	438	annot_exons	novel
novel_circ_000389	2326.93	ENSMUSG00000014195	11	-	100592855	100596240	877	annot_exons	novel
novel_circ_000390	1163.47	ENSMUSG00000006169	11	-	45864748	45865338	591	antisense	novel
novel_circ_000393	2326.93	ENSMUSG00000021356	13	-	30766464	30766711	248	antisense	novel
novel_circ_000395	5817.34	ENSMUSG00000022961	16	+	91658963	91663156	2444	annot_exons	novel
novel_circ_000397	2326.93	ENSMUSG00000029204	5	-	65866856	65882957	16102	antisense	novel
novel_circ_000401	1163.47	ENSMUSG00000018654	11	+	11691903	11694280	2378	intronic	novel
novel_circ_000404	2326.93	ENSMUSG00000025759	3	+	40839845	40842951	3107	antisense	novel
novel_circ_000406	3490.4	ENSMUSG00000076617	12	+	113421455	113422609	1155	antisense	novel
novel_circ_000408	1745.2	ENSMUSG00000044250	15	-	97379798	97380292	495	antisense	novel
novel_circ_000409	2326.93	ENSMUSG00000081534	15	+	97788880	97789180	301	intronic	novel
novel_circ_000418	1745.2	ENSMUSG00000038608	1	+	80586766	80606617	19852	antisense	novel
novel_circ_000422	2326.93	ENSMUSG00000041417	13	+	101728848	101730059	1212	antisense	novel
novel_circ_000423	2908.67	ENSMUSG00000019188	2	-	152689112	152698713	9602	antisense	novel
novel_circ_000425	3490.4	ENSMUSG00000090777	16	-	18218050	18219467	1418	antisense	novel
novel_circ_000427	2326.93	ENSMUSG00000041313	5	-	148398793	148399699	907	intronic	novel
novel_circ_000434	2326.93	ENSMUSG00000020220	4	+	145075736	145118062	42327	antisense	novel
novel_circ_000435	2326.93	ENSMUSG00000021709	13	-	103813286	103839706	10088	exon_intron	novel
novel_circ_000445	4653.87	ENSMUSG00000027165	2	+	101638800	101641552	2753	antisense	novel
novel_circ_000454	2326.93	ENSMUSG00000054720	5	-	105609911	105610076	166	antisense	novel
novel_circ_000459	2326.93	ENSMUSG00000064302	1	-	118578974	118598443	19470	antisense	novel
novel_circ_000460	2326.93	ENSMUSG00000028161	3	+	136862657	136862928	272	intronic	novel
novel_circ_000468	3490.4	ENSMUSG00000039262	2	+	32182458	32183300	347	annot_exons	mm9_circ_016530
novel_circ_000469	1745.2	ENSMUSG00000063358	16	+	17026358	17045061	2459	annot_exons	novel
novel_circ_000470	2326.93	ENSMUSG00000021244	12	-	85015059	85015412	354	antisense	novel
novel_circ_000471	2326.93	ENSMUSG00000025217	19	+	45375765	45379032	3268	intronic	novel
novel_circ_000472	2326.93	ENSMUSG00000034574	12	+	71859917	71862845	2929	intronic	novel
novel_circ_000478	5817.34	ENSMUSG00000015937	13	-	56118700	56135038	10171	exon_intron	novel
novel_circ_000490	2326.93	ENSMUSG00000040270	4	-	32321211	32334204	12994	antisense	novel
novel_circ_000501	1745.2	ENSMUSG00000055065	15	-	79541034	79542586	234	annot_exons	novel
novel_circ_000504	2326.93	ENSMUSG00000037369	X	-	18254195	18277610	23416	antisense	novel
novel_circ_000519	3490.4	ENSMUSG00000038375	2	+	155385726	155386682	587	exon_intron	novel
novel_circ_000525	2326.93	ENSMUSG00000011256	11	+	46144041	46145975	1935	one_exon	novel
novel_circ_000526	1163.47	ENSMUSG00000054199	3	+	88849709	88851328	1620	intronic	novel
novel_circ_000529	2326.93	ENSMUSG00000042029	12	+	116425779	116426755	306	annot_exons	novel
novel_circ_000532	3490.4	ENSMUSG00000041112	13	-	20507665	20508998	1334	antisense	novel
novel_circ_000538	2326.93	ENSMUSG00000030577	7	+	30865944	30866153	210	antisense	novel
novel_circ_000544	3490.4	NA	2	+	180478842	180479441	600	intergenic	novel
novel_circ_000549	2326.93	NA	4	-	107360803	107366518	5716	intergenic	novel
novel_circ_000551	2326.93	ENSMUSG00000021457	13	-	52582782	52648442	65661	antisense	novel
novel_circ_000561	2326.93	ENSMUSG00000057315	5	+	102771197	102775849	4653	intronic	novel
novel_circ_000563	2326.93	ENSMUSG00000022811	16	+	33465993	33467537	1545	exon_intron	novel
novel_circ_000567	2326.93	ENSMUSG00000031015	7	+	110267991	110269013	1023	intronic	novel
novel_circ_000568	1745.2	ENSMUSG00000076432	12	-	21406181	21416194	10014	intronic	novel
novel_circ_000580	2326.93	ENSMUSG00000076617	12	+	113421383	113422195	813	antisense	novel
novel_circ_000588	3490.4	ENSMUSG00000028385	4	-	59903474	59904681	1208	antisense	novel
novel_circ_000589	4072.13	ENSMUSG00000026799	2	+	29414720	29416132	1413	intronic	novel
novel_circ_000592	2326.93	ENSMUSG00000029439	5	-	129502386	129502908	523	antisense	novel
novel_circ_000598	2326.93	ENSMUSG00000040007	2	+	118915888	118921696	2143	annot_exons	novel
novel_circ_000601	1745.2	ENSMUSG00000062604	5	-	23540375	23548563	1425	annot_exons	novel
novel_circ_000605	2908.67	ENSMUSG00000026309	1	-	91384565	91385346	201	annot_exons	novel
novel_circ_000606	3490.4	ENSMUSG00000022141	15	+	8438503	8442008	3506	antisense	novel
novel_circ_000607	2326.93	ENSMUSG00000039218	17	+	23820409	23821134	726	one_exon	novel
novel_circ_000625	1163.47	ENSMUSG00000029312	5	-	103885907	103886290	384	one_exon	novel
novel_circ_000635	2326.93	ENSMUSG00000025754	7	+	77018506	77018922	417	intronic	novel
novel_circ_000637	2326.93	ENSMUSG00000055980	1	+	82288836	82289576	741	antisense	novel
novel_circ_000638	2326.93	ENSMUSG00000029192	5	-	36543177	36572037	1121	annot_exons	novel
novel_circ_000643	3490.4	ENSMUSG00000026466	1	+	156033918	156034470	553	antisense	novel
novel_circ_000645	2326.93	ENSMUSG00000003360	15	-	98650144	98658428	1372	annot_exons	novel
novel_circ_000647	4653.87	ENSMUSG00000040613	6	+	122585711	122587159	1449	antisense	novel
novel_circ_000649	1163.47	ENSMUSG00000008193	7	-	44527547	44528167	621	one_exon	novel
novel_circ_000650	2326.93	ENSMUSG00000037138	1	-	38364795	38377652	12858	intronic	novel
novel_circ_000662	2326.93	NA	5	+	103694140	103706420	12281	intergenic	novel
novel_circ_000666	5817.34	ENSMUSG00000029534	6	-	17896087	17904232	8146	antisense	novel
novel_circ_000669	3490.4	ENSMUSG00000018412	11	-	104423922	104426468	1417	annot_exons	novel
novel_circ_000673	3490.4	ENSMUSG00000040481	11	-	107117146	107117519	374	intronic	novel
novel_circ_000674	2326.93	ENSMUSG00000033306	16	+	24761593	24762276	684	one_exon	novel
novel_circ_000679	4653.87	ENSMUSG00000085936	13	+	28848289	28848816	528	antisense	novel
novel_circ_000686	1745.2	ENSMUSG00000008200	2	+	90767673	90779924	2801	annot_exons	novel
novel_circ_000688	1163.47	ENSMUSG00000020573	12	+	32197471	32199013	1543	antisense	novel
novel_circ_000691	2326.93	ENSMUSG00000037071	19	-	44395791	44395949	159	one_exon	novel
novel_circ_000695	2908.67	ENSMUSG00000044167	3	+	52306895	52307517	623	intronic	novel
novel_circ_000721	2326.93	ENSMUSG00000038342	5	-	123431128	123439544	8417	antisense	novel
novel_circ_000725	1745.2	ENSMUSG00000018412	11	-	104423922	104425293	1372	one_exon	novel
novel_circ_000732	5817.34	ENSMUSG00000028901	4	-	132251675	132252493	241	annot_exons	novel
novel_circ_000733	2326.93	ENSMUSG00000038587	10	-	4357237	4357470	234	antisense	novel
novel_circ_000734	2326.93	ENSMUSG00000074364	7	-	15947145	15948021	877	one_exon	novel
novel_circ_000737	3490.4	ENSMUSG00000024515	18	+	73697780	73698001	222	antisense	novel
novel_circ_000738	1163.47	ENSMUSG00000046668	18	-	35831978	35832208	231	antisense	novel
novel_circ_000748	2326.93	ENSMUSG00000049878	4	+	121199621	121206148	6528	antisense	novel
novel_circ_000756	2326.93	ENSMUSG00000061778	X	-	164949066	164955387	6322	exon_intron	novel
novel_circ_000760	2326.93	ENSMUSG00000020166	10	+	116493758	116496929	3172	antisense	novel
novel_circ_000764	1163.47	ENSMUSG00000090002	15	-	57702696	57713403	10460	exon_intron	novel
novel_circ_000766	1163.47	ENSMUSG00000034601	12	-	71221766	71231880	10115	antisense	novel
novel_circ_000770	2326.93	ENSMUSG00000036613	12	+	28859252	28867153	1019	annot_exons	novel
novel_circ_000775	1163.47	NA	13	+	94574684	94583325	8642	intergenic	novel
novel_circ_000777	2326.93	ENSMUSG00000007411	12	+	111597093	111598143	1051	intronic	novel
novel_circ_000778	2326.93	ENSMUSG00000034765	19	-	53540999	53541614	616	antisense	novel
novel_circ_000781	3490.4	ENSMUSG00000017132	11	-	118211200	118212164	965	intronic	novel
novel_circ_000792	2326.93	ENSMUSG00000005442	7	-	25293498	25293709	212	antisense	novel
novel_circ_000794	2326.93	ENSMUSG00000051495	8	-	126589305	126591238	1934	one_exon	novel
novel_circ_000795	2326.93	ENSMUSG00000053838	11	+	6180077	6192266	12190	antisense	novel
novel_circ_000799	3490.4	ENSMUSG00000097589	14	-	61633453	61633697	245	one_exon	novel
novel_circ_000802	2326.93	ENSMUSG00000024085	17	+	64624528	64675247	1622	annot_exons	novel
novel_circ_000805	4653.87	ENSMUSG00000037013	18	+	14664411	14664720	310	antisense	novel
novel_circ_000808	3490.4	ENSMUSG00000030067	6	-	99211501	99215242	3742	intronic	novel
novel_circ_000824	1163.47	ENSMUSG00000039768	4	+	151940630	151941193	564	intronic	novel
novel_circ_000834	3490.4	ENSMUSG00000024240	18	-	6474031	6494373	19211	exon_intron	novel
novel_circ_000836	2326.93	ENSMUSG00000024789	19	+	29282392	29309594	9893	exon_intron	novel
novel_circ_000841	3490.4	ENSMUSG00000022885	16	-	23321501	23358866	37366	antisense	novel
novel_circ_000842	2326.93	ENSMUSG00000027303	2	+	130544949	130549610	261	annot_exons	novel
novel_circ_000844	1163.47	ENSMUSG00000007880	4	-	133693856	133719653	831	annot_exons	novel
novel_circ_000845	4653.87	ENSMUSG00000026103	1	-	52205888	52211613	5726	exon_intron	novel
novel_circ_000851	1163.47	ENSMUSG00000021901	14	-	31259586	31259804	219	antisense	novel
novel_circ_000853	2326.93	ENSMUSG00000026245	1	+	78464407	78469880	5474	antisense	novel
novel_circ_000855	4653.87	ENSMUSG00000032501	15	+	59654518	59656258	1741	one_exon	novel
novel_circ_000865	1163.47	ENSMUSG00000035354	7	+	98958582	98959328	747	antisense	novel
novel_circ_000866	3490.4	ENSMUSG00000072893	11	+	59506694	59509750	2753	annot_exons	novel
novel_circ_000868	1745.2	ENSMUSG00000038059	18	+	60491977	60493661	1685	antisense	novel
novel_circ_000870	2326.93	ENSMUSG00000003379	7	+	24899095	24899256	162	one_exon	novel
novel_circ_000884	2326.93	ENSMUSG00000037138	1	-	38322304	38322518	215	intronic	novel
novel_circ_000907	2326.93	ENSMUSG00000042350	12	-	84934152	84951381	1682	annot_exons	novel
novel_circ_000909	2326.93	ENSMUSG00000038179	1	-	171634746	171634996	251	one_exon	novel
novel_circ_000912	2326.93	ENSMUSG00000061904	10	+	91118013	91120171	2159	antisense	novel
novel_circ_000913	1745.2	ENSMUSG00000005087	2	+	102849273	102853124	3852	antisense	novel
novel_circ_000914	2326.93	ENSMUSG00000047454	12	-	78563991	78565298	1308	antisense	novel
novel_circ_000919	2326.93	ENSMUSG00000029204	5	+	65886659	65887460	802	intronic	novel
novel_circ_000921	2326.93	ENSMUSG00000027506	3	-	8977368	8997885	15414	exon_intron	novel
novel_circ_000935	1745.2	ENSMUSG00000055670	11	-	72925562	72926721	1160	antisense	novel
novel_circ_000937	2908.67	ENSMUSG00000020954	12	-	51621780	51661713	1744	annot_exons	novel
novel_circ_000938	2326.93	ENSMUSG00000021457	13	+	52615675	52618129	2455	intronic	novel
novel_circ_000939	4653.87	ENSMUSG00000085715	X	+	103461724	103466325	4602	intronic	novel
novel_circ_000950	2326.93	ENSMUSG00000004110	1	+	154702212	154702411	200	antisense	novel
novel_circ_000960	2326.93	ENSMUSG00000021068	12	-	70013506	70025481	2450	annot_exons	novel
novel_circ_000964	2326.93	ENSMUSG00000069729	17	+	5242828	5264121	334	annot_exons	novel
novel_circ_000969	2326.93	ENSMUSG00000001228	17	-	56309687	56309933	247	antisense	novel
novel_circ_000974	3490.4	ENSMUSG00000040270	4	-	32268943	32272428	3486	antisense	novel
novel_circ_000985	2326.93	ENSMUSG00000022237	15	+	31363989	31364162	174	antisense	novel
novel_circ_000996	2326.93	ENSMUSG00000033713	12	+	99434154	99434369	216	antisense	novel
novel_circ_000999	3490.4	ENSMUSG00000018168	11	+	98490286	98490685	400	antisense	novel
novel_circ_001005	2326.93	ENSMUSG00000036550	8	-	95773941	95788904	1171	exon_intron	novel

## Sheet: Immature
id	Immature_rpm	source_gene	chr	strand	genomic_start	genomic_end	spliced_length	annot_type	circRNA
novel_circ_000001	1713.31	ENSMUSG00000101970	7	-	73546645	73547195	551	intronic	novel
novel_circ_000003	3426.61	ENSMUSG00000038000	8	-	105698262	105699110	656	exon_intron	novel
novel_circ_000007	1713.31	ENSMUSG00000041258	18	-	82671686	82682287	612	annot_exons	novel
novel_circ_000009	3426.61	ENSMUSG00000034135	9	+	46159196	46160313	1118	intronic	novel
novel_circ_000013	4568.82	ENSMUSG00000061132	19	-	40991058	40991313	256	intronic	novel
novel_circ_000014	4568.82	ENSMUSG00000026615	1	+	185395828	185410764	2215	exon_intron	novel
novel_circ_000017	2284.41	ENSMUSG00000105552	3	+	90009196	90009530	335	intronic	novel
novel_circ_000032	2284.41	ENSMUSG00000029647	5	-	147510221	147513246	3026	antisense	novel
novel_circ_000034	1142.2	ENSMUSG00000006019	7	+	16216381	16218132	1752	antisense	novel
novel_circ_000036	2284.41	ENSMUSG00000037134	8	+	77564652	77564847	196	intronic	novel
novel_circ_000041	2284.41	ENSMUSG00000042460	6	+	7871402	7872804	1403	one_exon	novel
novel_circ_000047	2284.41	ENSMUSG00000026074	1	+	39950352	39951872	1521	intronic	novel
novel_circ_000048	2284.41	ENSMUSG00000034312	6	+	90727280	90727495	216	antisense	novel
novel_circ_000054	2284.41	ENSMUSG00000029004	5	+	23457584	23458322	739	intronic	novel
novel_circ_000055	1142.2	ENSMUSG00000021457	13	-	52628544	52631221	2678	antisense	novel
novel_circ_000056	2284.41	ENSMUSG00000026655	2	+	3720582	3722764	2183	intronic	novel
novel_circ_000062	3426.61	ENSMUSG00000021939	14	-	63142630	63142919	290	antisense	novel
novel_circ_000066	1713.31	ENSMUSG00000042148	11	+	64018227	64029927	11701	antisense	novel
novel_circ_000067	2855.51	ENSMUSG00000020152	11	-	20100382	20108518	8137	exon_intron	novel
novel_circ_000078	7995.43	ENSMUSG00000029174	5	+	64275395	64286084	1027	annot_exons	novel
novel_circ_000083	4568.82	ENSMUSG00000024766	19	+	33578778	33579035	258	antisense	novel
novel_circ_000086	2284.41	ENSMUSG00000029313	5	-	103851938	103853891	1954	antisense	novel
novel_circ_000089	1142.2	ENSMUSG00000042594	5	-	121818749	121819724	816	exon_intron	novel
novel_circ_000090	2284.41	ENSMUSG00000078671	7	-	73451699	73474609	1816	annot_exons	novel
novel_circ_000094	2284.41	ENSMUSG00000034265	17	+	5513585	5513739	155	intronic	novel
novel_circ_000101	3426.61	ENSMUSG00000037487	15	-	38069295	38073930	4636	intronic	novel
novel_circ_000102	1713.31	ENSMUSG00000018168	11	-	98465477	98466988	1512	one_exon	novel
novel_circ_000105	2284.41	ENSMUSG00000025862	X	+	42201855	42229398	1469	annot_exons	novel
novel_circ_000108	2284.41	ENSMUSG00000021140	12	+	81875839	81876002	164	intronic	novel
novel_circ_000113	2284.41	ENSMUSG00000030123	6	-	115970159	115978072	715	annot_exons	novel
novel_circ_000115	3997.72	ENSMUSG00000024188	17	+	26266283	26267358	255	annot_exons	mm9_circ_003008
novel_circ_000116	3426.61	ENSMUSG00000032525	9	+	121748550	121748933	384	one_exon	novel
novel_circ_000122	1142.2	ENSMUSG00000057337	10	-	60184230	60188202	2784	annot_exons	novel
novel_circ_000135	2284.41	ENSMUSG00000039637	16	-	4654838	4655045	208	exon_intron	novel
novel_circ_000138	1713.31	ENSMUSG00000030766	7	-	123290367	123316656	4934	exon_intron	novel
novel_circ_000141	2284.41	ENSMUSG00000038372	13	+	32317308	32324426	7119	antisense	novel
novel_circ_000155	1142.2	ENSMUSG00000038954	17	+	44991734	45003229	318	annot_exons	novel
novel_circ_000157	2284.41	ENSMUSG00000031153	X	+	7800191	7820054	2724	annot_exons	novel
novel_circ_000159	2284.41	ENSMUSG00000031540	8	-	22941821	22942736	916	antisense	novel
novel_circ_000165	3426.61	ENSMUSG00000062014	14	-	46809323	46814972	2643	annot_exons	novel
novel_circ_000166	2284.41	ENSMUSG00000003518	11	+	101972287	101974327	2041	antisense	novel
novel_circ_000179	2284.41	ENSMUSG00000031617	8	-	77601415	77606417	543	annot_exons	novel
novel_circ_000180	2284.41	ENSMUSG00000047881	5	-	63961216	63961384	169	intronic	novel
novel_circ_000187	1142.2	ENSMUSG00000074886	13	-	55451651	55454729	3079	antisense	novel
novel_circ_000192	2284.41	ENSMUSG00000089704	8	-	124241066	124241262	197	antisense	novel
novel_circ_000194	2284.41	ENSMUSG00000033713	12	+	99546607	99551060	4454	antisense	novel
novel_circ_000199	1713.31	ENSMUSG00000031930	8	-	107478865	107479463	599	antisense	novel
novel_circ_000205	2284.41	NA	19	+	6380686	6380876	191	intergenic	novel
novel_circ_000211	2284.41	ENSMUSG00000027763	3	-	60556771	60558069	1299	antisense	novel
novel_circ_000213	4568.82	ENSMUSG00000061132	19	-	40988152	40992900	4749	intronic	novel
novel_circ_000224	2284.41	ENSMUSG00000048756	10	-	42198393	42201925	3533	intronic	novel
novel_circ_000228	1142.2	ENSMUSG00000034354	11	-	4565907	4575558	9652	intronic	novel
novel_circ_000229	3426.61	ENSMUSG00000056602	5	+	150140469	150196735	56267	exon_intron	novel
novel_circ_000232	3426.61	ENSMUSG00000049076	16	-	31147934	31154572	6639	exon_intron	novel
novel_circ_000236	3426.61	ENSMUSG00000023150	1	-	151349505	151361573	12069	antisense	novel
novel_circ_000241	2284.41	ENSMUSG00000032228	9	+	72064945	72067033	2089	antisense	novel
novel_circ_000244	1142.2	ENSMUSG00000046138	19	-	29715753	29722223	5492	exon_intron	novel
novel_circ_000246	1713.31	ENSMUSG00000103041	3	+	65946592	65958099	11508	exon_intron	novel
novel_circ_000252	2284.41	ENSMUSG00000035696	4	-	44131544	44152553	3384	annot_exons	novel
novel_circ_000254	2284.41	ENSMUSG00000051335	13	+	43199713	43200018	306	antisense	novel
novel_circ_000259	2284.41	ENSMUSG00000024290	18	-	10177257	10177587	331	intronic	novel
novel_circ_000260	2284.41	ENSMUSG00000029763	6	+	33618827	33619784	958	intronic	novel
novel_circ_000273	2284.41	ENSMUSG00000035392	2	-	38131796	38138807	7012	exon_intron	novel
novel_circ_000276	2284.41	ENSMUSG00000022031	14	+	65560189	65565420	5232	antisense	novel
novel_circ_000282	2284.41	ENSMUSG00000021488	13	-	55245659	55298659	53001	antisense	novel
novel_circ_000287	4568.82	ENSMUSG00000020340	11	+	46195209	46195431	223	antisense	novel
novel_circ_000288	2284.41	ENSMUSG00000068015	14	-	74772212	74773080	869	intronic	novel
novel_circ_000291	2284.41	ENSMUSG00000022708	16	+	43485433	43494834	9402	intronic	novel
novel_circ_000300	3426.61	ENSMUSG00000028086	3	+	84903501	84904079	579	one_exon	novel
novel_circ_000303	2284.41	ENSMUSG00000031591	8	+	41343257	41369151	25895	antisense	novel
novel_circ_000308	2284.41	ENSMUSG00000030557	7	+	67360993	67364566	3574	antisense	novel
novel_circ_000314	4568.82	ENSMUSG00000032220	9	+	70226264	70227879	1616	intronic	novel
novel_circ_000315	2284.41	ENSMUSG00000052713	18	-	54897994	54987901	2433	annot_exons	novel
novel_circ_000319	2284.41	ENSMUSG00000025857	5	+	139163245	139185746	1429	annot_exons	novel
novel_circ_000331	1713.31	ENSMUSG00000070738	1	-	87918575	87943848	25274	antisense	novel
novel_circ_000332	2284.41	ENSMUSG00000026970	2	+	60839081	60840377	1297	antisense	novel
novel_circ_000335	2284.41	ENSMUSG00000027184	2	-	103768803	103769629	296	annot_exons	novel
novel_circ_000337	1713.31	ENSMUSG00000005615	16	-	32471704	32472056	353	antisense	novel
novel_circ_000343	3426.61	ENSMUSG00000022360	15	-	58116768	58122602	841	annot_exons	novel
novel_circ_000344	2284.41	ENSMUSG00000045038	17	+	86622640	86637653	10467	exon_intron	novel
novel_circ_000352	1713.31	ENSMUSG00000029238	5	-	76234106	76236203	2098	exon_intron	novel
novel_circ_000354	1713.31	ENSMUSG00000022365	15	+	57873339	57874744	1406	antisense	novel
novel_circ_000364	2284.41	ENSMUSG00000030451	7	+	56089119	56090627	1509	intronic	novel
novel_circ_000365	2284.41	ENSMUSG00000023010	15	+	99393290	99393795	298	exon_intron	novel
novel_circ_000367	3426.61	ENSMUSG00000063410	14	-	121286983	121287335	353	one_exon	novel
novel_circ_000381	2284.41	ENSMUSG00000071226	6	+	120668186	120670617	2432	intronic	novel
novel_circ_000394	4568.82	ENSMUSG00000020074	10	+	62762747	62763144	398	antisense	novel
novel_circ_000400	2284.41	ENSMUSG00000038268	11	-	75176840	75177194	355	one_exon	novel
novel_circ_000402	2284.41	ENSMUSG00000028793	4	+	129078907	129083788	542	annot_exons	novel
novel_circ_000412	2284.41	ENSMUSG00000045100	6	+	94549040	94550605	523	annot_exons	novel
novel_circ_000413	3426.61	ENSMUSG00000022557	15	-	76454995	76455420	350	annot_exons	novel
novel_circ_000416	1713.31	ENSMUSG00000004668	11	-	9405620	9407879	2260	antisense	novel
novel_circ_000417	2284.41	ENSMUSG00000025314	2	+	90464685	90466388	1704	antisense	novel
novel_circ_000424	2284.41	NA	2	+	152717558	152721424	3867	intergenic	novel
novel_circ_000446	2284.41	ENSMUSG00000049577	8	+	122285690	122287280	1591	intronic	novel
novel_circ_000447	3997.72	ENSMUSG00000053293	5	+	135381130	135381305	176	antisense	novel
novel_circ_000449	1142.2	ENSMUSG00000025314	2	-	90546177	90546404	228	intronic	novel
novel_circ_000451	2284.41	ENSMUSG00000007850	11	+	50380070	50380281	212	one_exon	novel
novel_circ_000457	6853.23	ENSMUSG00000022708	16	-	43577810	43582500	4691	antisense	novel
novel_circ_000463	6282.12	ENSMUSG00000021457	13	-	52590628	52592185	1558	antisense	novel
novel_circ_000466	2284.41	ENSMUSG00000022110	14	-	73559702	73560343	642	antisense	novel
novel_circ_000467	2284.41	ENSMUSG00000057098	11	+	44733592	44735378	1787	intronic	novel
novel_circ_000474	2284.41	ENSMUSG00000034330	8	+	117609382	117609569	188	intronic	novel
novel_circ_000475	2284.41	ENSMUSG00000035311	10	-	88401935	88405273	3339	antisense	novel
novel_circ_000476	1713.31	ENSMUSG00000026770	2	-	11683990	11684296	307	antisense	novel
novel_circ_000480	5711.02	ENSMUSG00000024472	18	-	44420327	44424158	3832	antisense	novel
novel_circ_000485	2284.41	ENSMUSG00000030849	7	-	132268919	132269258	340	intronic	novel
novel_circ_000494	2284.41	ENSMUSG00000017707	2	+	163641375	163641539	165	antisense	novel
novel_circ_000496	6853.23	ENSMUSG00000033732	8	-	110845775	110846101	327	intronic	novel
novel_circ_000499	2284.41	ENSMUSG00000037922	3	+	136199794	136207256	7463	antisense	novel
novel_circ_000502	3426.61	ENSMUSG00000026355	1	+	128355205	128358650	3446	antisense	novel
novel_circ_000511	1142.2	ENSMUSG00000042406	15	-	80256304	80257412	1109	antisense	novel
novel_circ_000512	2284.41	ENSMUSG00000026361	1	+	143613332	143614243	912	antisense	novel
novel_circ_000513	1142.2	ENSMUSG00000000915	5	-	124001912	124002356	445	antisense	novel
novel_circ_000517	2855.51	ENSMUSG00000022914	16	+	96066007	96066209	203	antisense	novel
novel_circ_000518	3426.61	ENSMUSG00000037885	2	-	129805893	129819606	13714	antisense	novel
novel_circ_000521	2284.41	ENSMUSG00000025907	1	-	6245108	6246431	1324	antisense	novel
novel_circ_000522	2284.41	ENSMUSG00000021461	13	-	63371923	63372494	572	intronic	novel
novel_circ_000531	3426.61	ENSMUSG00000092341	19	-	5801444	5801940	497	one_exon	novel
novel_circ_000536	2284.41	ENSMUSG00000020689	11	+	104667458	104669241	1784	one_exon	novel
novel_circ_000539	2284.41	ENSMUSG00000044477	17	+	30095632	30104295	8664	intronic	novel
novel_circ_000542	2284.41	ENSMUSG00000005410	8	-	75115891	75121638	5748	antisense	novel
novel_circ_000547	2284.41	ENSMUSG00000002372	17	+	56685379	56685750	372	intronic	novel
novel_circ_000555	2284.41	ENSMUSG00000040270	4	+	32564724	32570992	6269	intronic	novel
novel_circ_000556	2284.41	ENSMUSG00000071226	6	+	120738156	120752769	538	annot_exons	novel
novel_circ_000557	1142.2	ENSMUSG00000020271	11	+	32657485	32672363	14879	intronic	novel
novel_circ_000569	1142.2	ENSMUSG00000028936	4	-	152326294	152327794	1501	antisense	novel
novel_circ_000571	1713.31	ENSMUSG00000020077	10	+	62494522	62494676	155	antisense	novel
novel_circ_000573	2284.41	ENSMUSG00000032777	7	-	125693751	125694153	403	intronic	novel
novel_circ_000575	1713.31	ENSMUSG00000041528	9	-	108051032	108053652	2318	exon_intron	novel
novel_circ_000591	3426.61	ENSMUSG00000030314	6	+	114665305	114668178	2874	intronic	novel
novel_circ_000594	2284.41	ENSMUSG00000079215	5	-	124862698	124887790	25093	antisense	novel
novel_circ_000599	2284.41	ENSMUSG00000039316	17	+	50164653	50178451	13799	antisense	novel
novel_circ_000600	1142.2	ENSMUSG00000001419	3	+	88148303	88148866	564	intronic	novel
novel_circ_000603	5711.02	ENSMUSG00000030263	6	-	145166782	145167061	280	antisense	novel
novel_circ_000604	2855.51	ENSMUSG00000062270	9	-	90110506	90111353	848	intronic	novel
novel_circ_000610	2284.41	ENSMUSG00000030577	7	-	30875890	30876147	258	one_exon	novel
novel_circ_000613	3426.61	ENSMUSG00000029202	5	+	65658857	65661815	2959	antisense	novel
novel_circ_000615	1713.31	ENSMUSG00000038733	1	-	181192767	181194860	2094	intronic	novel
novel_circ_000618	2284.41	ENSMUSG00000105646	6	-	70728089	70728414	326	antisense	novel
novel_circ_000619	4568.82	ENSMUSG00000057098	11	-	44672016	44672291	276	antisense	novel
novel_circ_000627	2284.41	ENSMUSG00000058835	2	-	23018936	23019914	979	intronic	novel
novel_circ_000633	2284.41	ENSMUSG00000031360	X	+	162941647	163000158	461	annot_exons	novel
novel_circ_000634	3426.61	ENSMUSG00000021311	13	-	12204743	12250691	2348	annot_exons	novel
novel_circ_000646	2284.41	ENSMUSG00000035891	15	+	86174188	86175217	1030	antisense	novel
novel_circ_000655	3426.61	ENSMUSG00000033632	18	+	25339714	25344962	770	annot_exons	mm9_circ_011455
novel_circ_000657	4568.82	ENSMUSG00000039515	2	-	30417028	30418110	1083	antisense	novel
novel_circ_000659	2284.41	ENSMUSG00000032352	9	+	77512414	77538195	25782	antisense	novel
novel_circ_000668	1142.2	ENSMUSG00000016756	13	+	24438863	24439186	324	exon_intron	novel
novel_circ_000693	2284.41	ENSMUSG00000044442	16	-	87358188	87362241	4054	antisense	novel
novel_circ_000694	2284.41	ENSMUSG00000025959	1	+	64069137	64071442	2306	antisense	novel
novel_circ_000696	1713.31	ENSMUSG00000024091	17	-	65610232	65611382	1151	intronic	novel
novel_circ_000700	2284.41	ENSMUSG00000022477	15	+	81911896	81914822	911	annot_exons	novel
novel_circ_000708	2284.41	ENSMUSG00000069094	3	-	19237081	19244308	5565	exon_intron	novel
novel_circ_000715	2284.41	ENSMUSG00000021458	13	+	63061035	63068285	422	annot_exons	mm9_circ_008943
novel_circ_000719	3997.72	ENSMUSG00000076617	12	-	113422036	113422518	372	annot_exons	novel
novel_circ_000720	1713.31	ENSMUSG00000038056	5	+	25314324	25314572	249	antisense	novel
novel_circ_000724	2284.41	ENSMUSG00000071226	6	-	120670075	120684661	14587	antisense	novel
novel_circ_000726	1142.2	ENSMUSG00000015488	2	-	27016953	27019260	2308	antisense	novel
novel_circ_000727	2284.41	ENSMUSG00000059923	11	+	115666521	115697027	30507	antisense	novel
novel_circ_000740	2284.41	ENSMUSG00000042644	17	-	27059676	27061199	1524	antisense	novel
novel_circ_000743	2284.41	ENSMUSG00000032536	9	-	121318462	121322055	3594	antisense	novel
novel_circ_000747	2284.41	ENSMUSG00000063511	7	-	45381129	45383041	1913	intronic	novel
novel_circ_000749	2284.41	ENSMUSG00000069094	3	-	19261246	19265073	3828	exon_intron	novel
novel_circ_000750	2284.41	ENSMUSG00000026028	1	-	58916639	58917967	1329	intronic	novel
novel_circ_000751	2284.41	ENSMUSG00000075595	11	-	95767676	95770765	3090	antisense	novel
novel_circ_000761	2284.41	ENSMUSG00000037669	12	+	8227220	8238615	317	annot_exons	novel
novel_circ_000765	2284.41	ENSMUSG00000033228	15	-	96440940	96442197	1258	intronic	novel
novel_circ_000773	2284.41	ENSMUSG00000027997	3	-	129908676	129908963	288	antisense	novel
novel_circ_000783	2284.41	ENSMUSG00000052144	6	-	100855582	100858243	2662	antisense	novel
novel_circ_000786	2284.41	ENSMUSG00000041079	16	+	87434135	87437929	3795	antisense	novel
novel_circ_000788	1713.31	ENSMUSG00000021254	12	+	86260577	86269061	1561	annot_exons	novel
novel_circ_000807	1713.31	ENSMUSG00000028803	4	-	135452095	135452340	246	one_exon	novel
novel_circ_000814	2284.41	ENSMUSG00000026667	1	-	170199208	170199609	402	one_exon	novel
novel_circ_000816	2284.41	ENSMUSG00000037138	1	-	38571312	38571748	437	intronic	novel
novel_circ_000818	4568.82	ENSMUSG00000020361	11	-	53268490	53280678	959	annot_exons	novel
novel_circ_000821	2284.41	ENSMUSG00000038611	7	+	141240979	141241149	171	intronic	novel
novel_circ_000822	2284.41	ENSMUSG00000047187	4	-	8546973	8547449	477	antisense	novel
novel_circ_000827	2284.41	ENSMUSG00000056268	1	-	139046620	139062640	16021	antisense	novel
novel_circ_000829	2284.41	ENSMUSG00000037822	5	-	65450303	65468501	542	annot_exons	novel
novel_circ_000833	2284.41	ENSMUSG00000021457	13	-	52626227	52628214	1988	antisense	novel
novel_circ_000835	1713.31	ENSMUSG00000041203	8	-	85029535	85030198	664	antisense	novel
novel_circ_000839	2284.41	ENSMUSG00000038518	13	+	44902226	44903258	1033	one_exon	mm9_circ_002234
novel_circ_000843	3426.61	ENSMUSG00000018326	2	+	164011996	164015998	2902	exon_intron	novel
novel_circ_000856	3426.61	ENSMUSG00000048264	13	+	9573225	9574489	1265	intronic	novel
novel_circ_000858	1142.2	ENSMUSG00000039218	17	-	23815324	23821144	5821	antisense	novel
novel_circ_000859	2284.41	ENSMUSG00000024308	17	-	33929008	33929180	173	antisense	novel
novel_circ_000861	2284.41	ENSMUSG00000026872	2	-	45089753	45108210	11618	exon_intron	novel
novel_circ_000863	2284.41	ENSMUSG00000063646	5	-	37049280	37056065	6786	antisense	novel
novel_circ_000872	1713.31	ENSMUSG00000021111	12	+	105826944	105829277	465	annot_exons	novel
novel_circ_000874	2284.41	ENSMUSG00000032220	9	+	70217163	70219786	2624	intronic	novel
novel_circ_000877	2284.41	ENSMUSG00000102805	3	-	84981386	84982080	695	intronic	novel
novel_circ_000878	2284.41	ENSMUSG00000020167	10	+	80411178	80411399	222	antisense	novel
novel_circ_000879	2284.41	ENSMUSG00000052889	7	+	122457215	122458172	241	annot_exons	novel
novel_circ_000881	1142.2	ENSMUSG00000021027	12	+	55709544	55710420	877	antisense	novel
novel_circ_000890	2284.41	ENSMUSG00000038145	9	-	122137553	122140254	2702	antisense	novel
novel_circ_000893	2284.41	ENSMUSG00000062761	5	+	31466232	31472961	860	annot_exons	novel
novel_circ_000894	4568.82	ENSMUSG00000092341	19	+	5797799	5799353	1555	antisense	novel
novel_circ_000895	2284.41	ENSMUSG00000027452	2	+	150624630	150624856	227	antisense	novel
novel_circ_000898	2284.41	ENSMUSG00000038025	13	-	48832004	48835295	201	annot_exons	novel
novel_circ_000899	2284.41	ENSMUSG00000022770	16	-	31797333	31797679	347	antisense	novel
novel_circ_000900	4568.82	ENSMUSG00000005371	17	-	88032738	88032941	204	intronic	novel
novel_circ_000903	2284.41	ENSMUSG00000027751	3	-	54709077	54711201	2125	antisense	novel
novel_circ_000911	2284.41	ENSMUSG00000053838	11	-	6193154	6193476	323	one_exon	novel
novel_circ_000918	3426.61	ENSMUSG00000040225	1	-	162704505	162704795	291	one_exon	novel
novel_circ_000930	5711.02	ENSMUSG00000022139	14	+	120324794	120325412	619	one_exon	novel
novel_circ_000932	1713.31	ENSMUSG00000026319	1	-	105749087	105751326	2240	antisense	novel
novel_circ_000933	2284.41	ENSMUSG00000047867	6	-	48702204	48702550	347	one_exon	novel
novel_circ_000934	2284.41	ENSMUSG00000027893	3	-	107694928	107695571	644	intronic	novel
novel_circ_000936	1142.2	ENSMUSG00000034616	19	+	4262233	4273705	11473	antisense	novel
novel_circ_000958	2284.41	ENSMUSG00000028854	4	+	133415301	133416498	469	annot_exons	novel
novel_circ_000961	3426.61	ENSMUSG00000029313	5	-	103801487	103802141	655	antisense	novel
novel_circ_000968	1142.2	ENSMUSG00000031948	8	-	111998522	112005778	1178	annot_exons	novel
novel_circ_000970	2855.51	ENSMUSG00000030067	6	-	99225881	99239506	13626	intronic	novel
novel_circ_000984	4568.82	ENSMUSG00000038658	19	+	29606241	29606782	542	one_exon	novel
novel_circ_000986	2284.41	ENSMUSG00000085784	11	-	44661239	44685078	23840	exon_intron	novel
novel_circ_000990	3426.61	ENSMUSG00000039456	16	+	93847288	93853217	420	annot_exons	novel
novel_circ_001001	2284.41	ENSMUSG00000030067	6	-	99039941	99044941	5001	exon_intron	novel
novel_circ_001003	2284.41	ENSMUSG00000021271	12	-	110860890	110868638	7749	antisense	novel

## Sheet: Mature
id	Mature_rpm	source_gene	chr	strand	genomic_start	genomic_end	spliced_length	annot_type	circRNA
novel_circ_000016	2612.67	ENSMUSG00000029416	5	-	127596379	127600479	454	annot_exons	novel
novel_circ_000019	2612.67	ENSMUSG00000024002	17	-	32196430	32198805	1964	annot_exons	novel
novel_circ_000021	2612.67	ENSMUSG00000069094	3	-	19240833	19255220	12725	exon_intron	novel
novel_circ_000024	2612.67	ENSMUSG00000021488	13	+	55268448	55282782	617	annot_exons	novel
novel_circ_000026	2612.67	ENSMUSG00000024052	17	+	71185065	71191420	6356	intronic	novel
novel_circ_000045	3919.01	ENSMUSG00000040028	8	-	4288091	4301874	2250	exon_intron	novel
novel_circ_000049	2612.67	ENSMUSG00000046722	3	+	95233492	95235241	1080	annot_exons	novel
novel_circ_000053	2612.67	ENSMUSG00000028382	4	+	59489917	59499833	9917	antisense	novel
novel_circ_000071	1959.5	ENSMUSG00000024238	18	+	5633204	5641518	291	annot_exons	novel
novel_circ_000074	2612.67	ENSMUSG00000027220	2	-	92946582	92946813	232	antisense	novel
novel_circ_000095	5225.34	ENSMUSG00000028163	3	-	135655500	135669339	333	annot_exons	novel
novel_circ_000100	2612.67	ENSMUSG00000022307	15	-	41859333	41859607	275	antisense	novel
novel_circ_000103	5225.34	ENSMUSG00000025647	9	-	109056872	109057496	625	antisense	novel
novel_circ_000106	2612.67	ENSMUSG00000037286	9	+	100713610	100713947	338	intronic	novel
novel_circ_000109	3919.01	ENSMUSG00000015501	10	+	13972033	13990467	18435	intronic	novel
novel_circ_000110	5225.34	ENSMUSG00000052040	7	+	63888653	63891503	2851	antisense	novel
novel_circ_000111	2612.67	ENSMUSG00000070327	11	-	119436880	119442839	5960	antisense	novel
novel_circ_000119	3919.01	ENSMUSG00000117393	17	+	84185181	84187742	2562	exon_intron	novel
novel_circ_000120	2612.67	ENSMUSG00000058099	15	+	82998190	82998920	731	antisense	novel
novel_circ_000121	2612.67	ENSMUSG00000037754	2	-	158696500	158699645	3146	antisense	novel
novel_circ_000123	3919.01	ENSMUSG00000036309	11	-	52237488	52239899	2412	antisense	novel
novel_circ_000124	2612.67	ENSMUSG00000015023	8	+	110982705	110983862	1158	antisense	novel
novel_circ_000125	2612.67	ENSMUSG00000073051	X	-	99436138	99437235	408	annot_exons	novel
novel_circ_000130	3919.01	ENSMUSG00000052681	10	+	117832993	117834219	1227	antisense	novel
novel_circ_000133	1306.34	ENSMUSG00000033943	2	+	119923591	119965078	6906	annot_exons	novel
novel_circ_000134	2612.67	ENSMUSG00000039068	3	-	152435843	152446549	10707	antisense	novel
novel_circ_000136	2612.67	ENSMUSG00000087538	1	-	86276129	86282386	6258	exon_intron	novel
novel_circ_000142	2612.67	ENSMUSG00000027422	2	-	143973469	143974609	272	annot_exons	novel
novel_circ_000146	2612.67	ENSMUSG00000070738	1	+	87935592	87936900	979	exon_intron	novel
novel_circ_000150	3919.01	ENSMUSG00000037824	14	-	40937875	40957279	19405	intronic	novel
novel_circ_000151	3919.01	ENSMUSG00000032570	9	-	105430409	105435046	3577	exon_intron	novel
novel_circ_000154	5225.34	ENSMUSG00000019432	17	-	35243199	35253095	9897	antisense	novel
novel_circ_000158	1959.5	ENSMUSG00000049313	9	+	42080686	42081276	591	antisense	novel
novel_circ_000161	2612.67	ENSMUSG00000074994	2	+	104768504	104773810	5307	antisense	novel
novel_circ_000172	2612.67	ENSMUSG00000041341	12	-	105616414	105621238	922	annot_exons	novel
novel_circ_000182	2612.67	ENSMUSG00000029560	5	+	140340556	140340855	300	antisense	novel
novel_circ_000193	2612.67	ENSMUSG00000047115	6	-	49372597	49383222	10626	antisense	novel
novel_circ_000195	2612.67	ENSMUSG00000022124	14	-	103089826	103095687	3096	exon_intron	novel
novel_circ_000197	3919.01	ENSMUSG00000039844	2	-	29730530	29731041	512	antisense	novel
novel_circ_000198	2612.67	ENSMUSG00000028465	4	+	43531697	43531995	299	antisense	novel
novel_circ_000200	2612.67	ENSMUSG00000033253	4	-	118402403	118402994	345	annot_exons	novel
novel_circ_000204	3265.84	ENSMUSG00000104213	12	-	113414435	113416130	351	annot_exons	novel
novel_circ_000208	3919.01	ENSMUSG00000026094	1	-	53773157	53773985	829	intronic	novel
novel_circ_000210	2612.67	ENSMUSG00000000282	11	+	74836363	74837723	740	annot_exons	novel
novel_circ_000214	2612.67	ENSMUSG00000062627	4	+	94959502	94961060	1559	antisense	novel
novel_circ_000215	2612.67	ENSMUSG00000028911	4	+	131900509	131901053	545	one_exon	novel
novel_circ_000226	3919.01	ENSMUSG00000021133	12	+	80855188	80867416	12229	intronic	novel
novel_circ_000230	5225.34	ENSMUSG00000019868	10	-	14682746	14703834	17879	exon_intron	novel
novel_circ_000233	1959.5	ENSMUSG00000022139	14	+	120325290	120396522	1021	annot_exons	novel
novel_circ_000234	1959.5	ENSMUSG00000032220	9	-	70236860	70237222	363	antisense	novel
novel_circ_000237	2612.67	ENSMUSG00000020788	11	-	72991817	72992992	1176	antisense	novel
novel_circ_000242	2612.67	ENSMUSG00000033767	3	-	83988372	83990104	1733	intronic	novel
novel_circ_000248	3919.01	ENSMUSG00000040462	10	+	127112995	127114805	1811	antisense	novel
novel_circ_000249	3919.01	ENSMUSG00000025786	9	+	123071648	123072431	784	antisense	novel
novel_circ_000250	1306.34	ENSMUSG00000029467	5	+	122496594	122497568	975	antisense	novel
novel_circ_000264	2612.67	ENSMUSG00000028668	4	-	136003651	136011013	3653	annot_exons	novel
novel_circ_000267	2612.67	ENSMUSG00000015243	4	-	53107006	53109285	299	annot_exons	novel
novel_circ_000289	2612.67	ENSMUSG00000028426	4	+	55366777	55370472	2067	annot_exons	novel
novel_circ_000290	3919.01	ENSMUSG00000022901	16	-	36621702	36623669	1968	intronic	novel
novel_circ_000292	3265.84	ENSMUSG00000037922	3	-	136213064	136214026	963	exon_intron	novel
novel_circ_000293	1959.5	ENSMUSG00000003545	7	-	19303515	19304478	964	one_exon	novel
novel_circ_000296	3265.84	ENSMUSG00000027423	2	-	144255340	144255604	182	annot_exons	novel
novel_circ_000299	2612.67	ENSMUSG00000071757	15	+	57731048	57731618	571	intronic	novel
novel_circ_000307	2612.67	ENSMUSG00000004056	7	+	27627985	27628589	605	intronic	novel
novel_circ_000310	2612.67	NA	18	-	31915696	31916218	523	intergenic	novel
novel_circ_000325	5225.34	ENSMUSG00000042625	17	+	56572783	56574079	1297	antisense	novel
novel_circ_000327	1959.5	ENSMUSG00000036698	15	+	73174726	73174908	183	antisense	novel
novel_circ_000353	2612.67	ENSMUSG00000052253	15	-	25969100	25991667	22568	antisense	novel
novel_circ_000358	2612.67	NA	3	+	95636814	95638031	1218	intergenic	novel
novel_circ_000361	2612.67	ENSMUSG00000062210	18	+	50050534	50051323	790	exon_intron	novel
novel_circ_000363	2612.67	ENSMUSG00000034297	11	+	86305051	86312701	7651	antisense	novel
novel_circ_000369	2612.67	ENSMUSG00000061838	6	-	95580188	95580566	379	intronic	novel
novel_circ_000370	2612.67	ENSMUSG00000042229	1	-	134506530	134506727	198	antisense	novel
novel_circ_000375	1959.5	ENSMUSG00000021156	13	+	9757461	9760977	3517	antisense	novel
novel_circ_000380	3919.01	ENSMUSG00000029217	5	-	72782003	72789244	546	annot_exons	novel
novel_circ_000385	2612.67	ENSMUSG00000038914	2	-	180670861	180675042	1270	annot_exons	novel
novel_circ_000386	5225.34	ENSMUSG00000037286	9	+	100947134	100956688	790	annot_exons	novel
novel_circ_000388	2612.67	ENSMUSG00000020453	11	+	3296409	3297504	1096	intronic	novel
novel_circ_000392	2612.67	ENSMUSG00000035051	17	+	80260322	80276007	15686	antisense	novel
novel_circ_000396	5225.34	ENSMUSG00000044471	6	-	31197158	31211074	13917	exon_intron	novel
novel_circ_000411	2612.67	ENSMUSG00000022897	16	-	94692736	94694429	1694	antisense	novel
novel_circ_000414	2612.67	ENSMUSG00000046034	15	-	27599943	27600686	744	intronic	novel
novel_circ_000419	2612.67	ENSMUSG00000032788	10	+	78450975	78461863	10889	antisense	novel
novel_circ_000429	3919.01	ENSMUSG00000031545	8	-	23192645	23194218	1574	intronic	novel
novel_circ_000430	2612.67	ENSMUSG00000004771	9	-	64725502	64728429	568	annot_exons	novel
novel_circ_000433	2612.67	ENSMUSG00000040990	X	+	159970575	159976315	4542	exon_intron	novel
novel_circ_000436	1959.5	ENSMUSG00000025404	10	+	127390311	127400193	185	annot_exons	novel
novel_circ_000437	3919.01	ENSMUSG00000002028	9	-	44814575	44823359	4970	annot_exons	novel
novel_circ_000438	1306.34	ENSMUSG00000031015	7	-	110281838	110282906	1069	antisense	novel
novel_circ_000439	2612.67	ENSMUSG00000092329	8	+	121807479	121814496	7018	intronic	novel
novel_circ_000441	2612.67	ENSMUSG00000021365	13	-	41344422	41344596	175	intronic	novel
novel_circ_000443	2612.67	ENSMUSG00000028580	4	+	130768816	130774604	579	annot_exons	novel
novel_circ_000444	2612.67	ENSMUSG00000069911	11	+	34318314	34361798	43485	intronic	novel
novel_circ_000450	3919.01	ENSMUSG00000039968	5	+	20906848	20919638	12791	antisense	novel
novel_circ_000452	2612.67	ENSMUSG00000040451	19	-	32158802	32159463	662	intronic	novel
novel_circ_000456	3919.01	ENSMUSG00000061607	17	+	35852717	35853067	351	one_exon	novel
novel_circ_000461	2612.67	ENSMUSG00000022901	16	+	36612322	36651516	39195	antisense	novel
novel_circ_000462	2612.67	ENSMUSG00000033209	5	-	110896483	110896662	180	antisense	novel
novel_circ_000465	3919.01	ENSMUSG00000022812	16	-	38216391	38217094	704	antisense	novel
novel_circ_000473	2612.67	ENSMUSG00000050592	2	-	32059453	32061676	2224	intronic	novel
novel_circ_000483	2612.67	ENSMUSG00000038894	8	+	11005378	11006113	736	antisense	novel
novel_circ_000492	1959.5	ENSMUSG00000026288	1	-	87625823	87629516	3694	antisense	novel
novel_circ_000493	3919.01	ENSMUSG00000059248	11	-	117356646	117361014	4369	antisense	novel
novel_circ_000498	6531.68	ENSMUSG00000055723	7	-	114058540	114060419	300	annot_exons	novel
novel_circ_000503	2612.67	ENSMUSG00000037138	1	+	38574196	38576231	2036	antisense	novel
novel_circ_000505	1959.5	ENSMUSG00000057530	4	+	137913768	137921162	371	annot_exons	novel
novel_circ_000510	1306.34	ENSMUSG00000034751	13	+	102870921	102883745	12825	antisense	novel
novel_circ_000516	5225.34	ENSMUSG00000027951	3	+	89737990	89740278	657	annot_exons	novel
novel_circ_000523	2612.67	ENSMUSG00000045322	9	-	106225096	106228025	2930	antisense	novel
novel_circ_000528	5225.34	ENSMUSG00000032846	13	-	107875800	107877510	1711	intronic	novel
novel_circ_000535	3919.01	ENSMUSG00000024908	19	-	3518589	3519537	949	intronic	novel
novel_circ_000541	2612.67	ENSMUSG00000012296	17	+	46259342	46273977	14636	antisense	novel
novel_circ_000546	3919.01	ENSMUSG00000021488	13	+	55245518	55248077	2560	one_exon	mm9_circ_000476
novel_circ_000552	5225.34	ENSMUSG00000022223	14	-	55895788	55898152	2365	exon_intron	novel
novel_circ_000553	1306.34	ENSMUSG00000092341	19	-	5796389	5802065	5677	one_exon	novel
novel_circ_000559	2612.67	ENSMUSG00000001525	17	+	35834517	35835720	1204	antisense	novel
novel_circ_000560	1306.34	ENSMUSG00000064367	MT	-	11829	12567	739	antisense	novel
novel_circ_000564	2612.67	ENSMUSG00000046079	5	-	105720659	105753255	32597	antisense	novel
novel_circ_000566	1959.5	ENSMUSG00000029478	5	-	125059906	125061382	1477	intronic	novel
novel_circ_000574	2612.67	ENSMUSG00000026395	1	-	138066100	138119947	5277	exon_intron	novel
novel_circ_000576	2612.67	ENSMUSG00000033016	18	-	80643543	80644623	1081	intronic	novel
novel_circ_000578	2612.67	ENSMUSG00000062604	5	-	23507405	23565265	3175	annot_exons	novel
novel_circ_000590	2612.67	ENSMUSG00000090394	1	+	160074492	160075262	771	exon_intron	novel
novel_circ_000611	2612.67	ENSMUSG00000005069	6	-	124406140	124407928	1789	intronic	novel
novel_circ_000624	1306.34	ENSMUSG00000002748	5	+	135216922	135236399	2334	annot_exons	novel
novel_circ_000628	2612.67	ENSMUSG00000030047	6	-	87459652	87496102	2144	annot_exons	novel
novel_circ_000630	1959.5	ENSMUSG00000019843	10	+	39451367	39452492	1126	intronic	novel
novel_circ_000653	2612.67	ENSMUSG00000021488	13	+	55291131	55307277	1527	exon_intron	novel
novel_circ_000656	2612.67	ENSMUSG00000033610	19	-	34821100	34821889	301	annot_exons	novel
novel_circ_000663	2612.67	ENSMUSG00000040528	11	+	106754782	106755051	270	one_exon	novel
novel_circ_000665	2612.67	ENSMUSG00000056121	17	-	78402882	78403981	1100	intronic	novel
novel_circ_000670	2612.67	ENSMUSG00000049313	9	+	41965062	41965287	226	antisense	novel
novel_circ_000682	2612.67	ENSMUSG00000031976	8	+	124037966	124039211	1246	exon_intron	novel
novel_circ_000697	2612.67	ENSMUSG00000020134	11	-	21138820	21140938	2119	antisense	novel
novel_circ_000701	3919.01	ENSMUSG00000030643	7	-	92822759	92834230	11472	antisense	novel
novel_circ_000702	1959.5	ENSMUSG00000038014	13	-	48932297	48934078	226	annot_exons	novel
novel_circ_000703	3919.01	ENSMUSG00000039033	2	-	140042094	140057499	350	annot_exons	novel
novel_circ_000706	2612.67	ENSMUSG00000030745	7	-	125603746	125618022	14277	antisense	novel
novel_circ_000707	5225.34	ENSMUSG00000027091	2	-	83645327	83645819	493	antisense	novel
novel_circ_000712	2612.67	ENSMUSG00000059456	14	+	66194413	66195080	668	antisense	novel
novel_circ_000713	6531.68	ENSMUSG00000041781	12	+	101997255	102000790	694	annot_exons	novel
novel_circ_000716	1306.34	ENSMUSG00000022855	16	+	22031746	22032162	417	exon_intron	novel
novel_circ_000722	2612.67	ENSMUSG00000027067	2	-	85037842	85038453	612	antisense	novel
novel_circ_000723	2612.67	ENSMUSG00000045962	6	+	119931384	119935809	4426	antisense	novel
novel_circ_000729	2612.67	ENSMUSG00000001472	8	+	123374581	123376631	2051	intronic	novel
novel_circ_000739	2612.67	ENSMUSG00000024283	18	-	7917638	7918695	1058	antisense	novel
novel_circ_000754	1306.34	ENSMUSG00000052889	7	+	122504309	122504581	273	intronic	novel
novel_circ_000757	1306.34	ENSMUSG00000030849	7	-	130536581	130539481	2901	intronic	novel
novel_circ_000758	2612.67	ENSMUSG00000027198	2	-	93710949	93711876	928	intronic	novel
novel_circ_000759	1306.34	ENSMUSG00000027300	2	+	130614052	130614738	687	antisense	novel
novel_circ_000762	1306.34	ENSMUSG00000026094	1	-	53774758	53776289	1532	intronic	novel
novel_circ_000763	2612.67	ENSMUSG00000053641	9	-	64844894	64855929	11036	antisense	novel
novel_circ_000768	2612.67	ENSMUSG00000045038	17	+	86430538	86430966	429	intronic	novel
novel_circ_000769	2612.67	ENSMUSG00000012819	10	-	60349410	60354006	4597	intronic	novel
novel_circ_000771	2612.67	ENSMUSG00000021577	13	+	74322767	74323080	314	antisense	novel
novel_circ_000774	2612.67	ENSMUSG00000059439	11	+	85676566	85677908	1343	intronic	novel
novel_circ_000776	2612.67	ENSMUSG00000038145	9	+	122131893	122137601	985	annot_exons	novel
novel_circ_000779	1306.34	ENSMUSG00000023353	5	+	24492885	24497665	1175	exon_intron	novel
novel_circ_000789	2612.67	NA	17	-	73245163	73245528	366	intergenic	novel
novel_circ_000791	2612.67	ENSMUSG00000015396	13	+	43790716	43792118	1403	intronic	novel
novel_circ_000793	2612.67	ENSMUSG00000026094	1	-	53768597	53771040	2444	intronic	novel
novel_circ_000797	5225.34	ENSMUSG00000022200	15	+	12334386	12335026	641	intronic	novel
novel_circ_000800	2612.67	ENSMUSG00000031902	8	-	106108468	106128113	19646	antisense	novel
novel_circ_000801	3265.84	ENSMUSG00000034484	18	+	53194358	53197897	279	exon_intron	novel
novel_circ_000803	2612.67	ENSMUSG00000073421	17	-	34267655	34268557	903	antisense	novel
novel_circ_000810	3919.01	ENSMUSG00000020190	10	+	80666121	80666833	713	antisense	novel
novel_circ_000817	2612.67	ENSMUSG00000045038	17	+	86206138	86213830	7693	intronic	novel
novel_circ_000823	2612.67	ENSMUSG00000016319	X	+	36795830	36796649	820	exon_intron	novel
novel_circ_000826	2612.67	ENSMUSG00000020423	1	+	134075704	134076645	942	antisense	novel
novel_circ_000830	2612.67	ENSMUSG00000053469	15	+	66787250	66787941	692	intronic	novel
novel_circ_000840	3919.01	ENSMUSG00000023990	17	+	47788909	47789808	310	annot_exons	novel
novel_circ_000846	3919.01	ENSMUSG00000004936	9	-	64204431	64214609	488	annot_exons	novel
novel_circ_000847	2612.67	ENSMUSG00000033885	14	-	8144112	8144679	568	antisense	novel
novel_circ_000864	2612.67	ENSMUSG00000027763	3	+	60533238	60564603	31366	exon_intron	novel
novel_circ_000869	2612.67	ENSMUSG00000035933	12	+	31792072	31800671	8600	intronic	novel
novel_circ_000883	2612.67	ENSMUSG00000037341	X	-	20161928	20162530	300	annot_exons	novel
novel_circ_000886	3919.01	ENSMUSG00000037210	5	+	34430779	34449273	6006	exon_intron	novel
novel_circ_000887	2612.67	ENSMUSG00000035649	4	+	44802361	44808769	6409	intronic	novel
novel_circ_000888	1306.34	ENSMUSG00000023034	15	+	101261336	101269945	6654	exon_intron	novel
novel_circ_000902	2612.67	ENSMUSG00000038564	5	-	31260623	31261078	262	annot_exons	novel
novel_circ_000905	2612.67	ENSMUSG00000043831	7	+	67231611	67266164	28220	exon_intron	novel
novel_circ_000908	2612.67	ENSMUSG00000021830	14	-	45177416	45213417	8917	exon_intron	novel
novel_circ_000916	2612.67	ENSMUSG00000029560	5	-	140350319	140351301	983	intronic	novel
novel_circ_000917	3919.01	ENSMUSG00000044477	17	+	30135323	30153368	455	annot_exons	novel
novel_circ_000920	5225.34	ENSMUSG00000089704	8	-	124275376	124277965	2590	antisense	novel
novel_circ_000927	5225.34	ENSMUSG00000039384	1	+	184063491	184065720	2230	intronic	novel
novel_circ_000929	3919.01	ENSMUSG00000097039	15	+	62107148	62107465	318	one_exon	mm9_circ_011235
novel_circ_000931	5225.34	ENSMUSG00000076617	12	+	113422604	113426805	4202	antisense	novel
novel_circ_000940	2612.67	ENSMUSG00000042699	1	+	153472211	153475526	3316	antisense	novel
novel_circ_000942	2612.67	ENSMUSG00000010175	1	+	190119277	190120062	786	antisense	novel
novel_circ_000943	1306.34	ENSMUSG00000018547	11	-	97724379	97732755	646	annot_exons	novel
novel_circ_000946	2612.67	ENSMUSG00000005371	17	+	88042844	88044007	1164	antisense	novel
novel_circ_000947	3919.01	ENSMUSG00000092341	19	-	5801232	5801822	591	one_exon	novel
novel_circ_000951	2612.67	ENSMUSG00000021830	14	-	45142708	45152855	3693	exon_intron	novel
novel_circ_000952	2612.67	ENSMUSG00000031093	X	+	35965130	35965399	270	intronic	novel
novel_circ_000953	2612.67	ENSMUSG00000025234	9	-	59390406	59390644	239	one_exon	novel
novel_circ_000955	2612.67	ENSMUSG00000030403	7	-	19261003	19264719	429	annot_exons	novel
novel_circ_000965	2612.67	ENSMUSG00000038518	13	+	44732747	44777813	20404	exon_intron	novel
novel_circ_000971	3919.01	ENSMUSG00000026832	2	+	58156431	58159821	3391	antisense	novel
novel_circ_000977	2612.67	ENSMUSG00000030265	6	-	145236167	145236584	418	intronic	novel
novel_circ_000982	2612.67	ENSMUSG00000052139	5	+	31901055	31906368	5314	exon_intron	novel
novel_circ_000987	2612.67	ENSMUSG00000106567	16	+	19066101	19066939	839	intronic	novel
novel_circ_000988	2612.67	ENSMUSG00000034354	11	+	4567960	4589262	21303	antisense	novel
novel_circ_000991	2612.67	ENSMUSG00000070738	1	-	87943522	87943727	206	antisense	novel
novel_circ_000993	2612.67	ENSMUSG00000027947	3	-	89909392	89910425	1034	intronic	novel
novel_circ_000994	2612.67	ENSMUSG00000079562	5	+	33358440	33362817	510	annot_exons	novel
novel_circ_000998	2612.67	ENSMUSG00000034297	11	-	86345860	86355508	404	annot_exons	novel
