# Supplementary material for: Whole-Transcriptome Profiling and circRNA-miRNA-mRNA Regulatory Networks in B-Cell Development
Source: Front Immunol. 2022 Mar 21;13:812924. doi: 10.3389/fimmu.2022.812924 (PMC8978327; doi:10.3389/fimmu.2022.812924)
Supplement: Supplementary Methods — Methodology for RNA extraction and qualification, library preparation, sequencing, quality control, read mapping to reference genome and expression analysis. [file DataSheet_1.zip › Supplementary table/Table 9.xlsx]

## Sheet: KEGG
KEGG_A_class	KEGG_B_class	Pathway	out (89)	All (8154)	Pvalue	Qvalue	Pathway ID	Genes	K_IDs
Organismal Systems	Immune system	Hematopoietic cell lineage	6	94	0.000538306	0.0958185	ko04640	ENSMUSG00000005540;ENSMUSG00000020279;ENSMUSG00000026399;ENSMUSG00000026616;ENSMUSG00000030748;ENSMUSG00000110206	K06468+K05073+K04006+K04012+K05071+K05454
Cellular Processes	Transport and catabolism	Lysosome	6	124	0.00227532	0.202503	ko04142	ENSMUSG00000001348;ENSMUSG00000001998;ENSMUSG00000016256;ENSMUSG00000023143;ENSMUSG00000028164;ENSMUSG00000028673	K14379+K12400+K08568+K01125+K01192+K01206
Organismal Systems	Immune system	Th17 cell differentiation	5	103	0.00523478	0.282482	ko04659	ENSMUSG00000004221;ENSMUSG00000021109;ENSMUSG00000030748;ENSMUSG00000032440;ENSMUSG00000039656	K07210+K08268+K05071+K04388+K08525
Organismal Systems	Immune system	RIG-I-like receptor signaling pathway	4	68	0.00634791	0.282482	ko04622	ENSMUSG00000004221;ENSMUSG00000021277;ENSMUSG00000028284;ENSMUSG00000064289	K07210+K03174+K04427+K12650
Environmental Information Processing	Signal transduction	TNF signaling pathway	5	116	0.00859077	0.305831	ko04668	ENSMUSG00000004221;ENSMUSG00000021180;ENSMUSG00000021277;ENSMUSG00000028284;ENSMUSG00000053113	K07210+K04445+K03174+K04427+K04696
Organismal Systems	Development	Osteoclast differentiation	5	129	0.0132088	0.353171	ko04380	ENSMUSG00000001348;ENSMUSG00000004221;ENSMUSG00000028284;ENSMUSG00000032440;ENSMUSG00000053113	K14379+K07210+K04427+K04388+K04696
Human Diseases	Cancers	Pathways in cancer	12	541	0.0140828	0.353171	ko05200	ENSMUSG00000000811;ENSMUSG00000004221;ENSMUSG00000021109;ENSMUSG00000021180;ENSMUSG00000021277;ENSMUSG00000029071;ENSMUSG00000030748;ENSMUSG00000031861;ENSMUSG00000032440;ENSMUSG00000039656;ENSMUSG00000058709;ENSMUSG00000110206	K22182+K07210+K08268+K04445+K03174+K02353+K05071+K04291+K04388+K08525+K09592+K05454
Metabolism	Glycan biosynthesis and metabolism	Other glycan degradation	2	18	0.0160903	0.353171	ko00511	ENSMUSG00000028164;ENSMUSG00000028673	K01192+K01206
Metabolism	Amino acid metabolism	Arginine biosynthesis	2	19	0.017857	0.353171	ko00220	ENSMUSG00000021125;ENSMUSG00000025533	K01476+K01755
Organismal Systems	Immune system	Toll-like receptor signaling pathway	4	99	0.0227619	0.399427	ko04620	ENSMUSG00000004221;ENSMUSG00000021277;ENSMUSG00000022901;ENSMUSG00000028284	K07210+K03174+K05413+K04427
Metabolism	Glycan biosynthesis and metabolism	Mannose type O-glycan biosyntheis	2	23	0.0256872	0.399427	ko00515	ENSMUSG00000026080;ENSMUSG00000039242	K09674+K09654
Human Diseases	Infectious diseases	Epstein-Barr virus infection	6	210	0.0269277	0.399427	ko05169	ENSMUSG00000002625;ENSMUSG00000004221;ENSMUSG00000005540;ENSMUSG00000021277;ENSMUSG00000026616;ENSMUSG00000028284	K15978+K07210+K06468+K03174+K04012+K04427
Cellular Processes	Transport and catabolism	Mitophagy - animal	3	63	0.0311985	0.427179	ko04137	ENSMUSG00000018567;ENSMUSG00000021109;ENSMUSG00000033124	K08341+K08268+K17907
Organismal Systems	Immune system	NOD-like receptor signaling pathway	5	175	0.0421223	0.500994	ko04621	ENSMUSG00000004221;ENSMUSG00000018567;ENSMUSG00000021277;ENSMUSG00000028284;ENSMUSG00000064289	K07210+K08341+K03174+K04427+K12650
Organismal Systems	Endocrine system	Adipocytokine signaling pathway	3	71	0.0422186	0.500994	ko04920	ENSMUSG00000004221;ENSMUSG00000039656;ENSMUSG00000053113	K07210+K08525+K04696
Cellular Processes	Transport and catabolism	Autophagy - other eukaryotes	2	34	0.0527451	0.535207	ko04136	ENSMUSG00000018567;ENSMUSG00000033124	K08341+K17907
Metabolism	Global and overview maps	Biosynthesis of amino acids	3	78	0.0532555	0.535207	ko01230	ENSMUSG00000021125;ENSMUSG00000025533;ENSMUSG00000063524	K01476+K01755+K01689
Cellular Processes	Transport and catabolism	Autophagy - animal	4	135	0.0597792	0.535207	ko04140	ENSMUSG00000018567;ENSMUSG00000021109;ENSMUSG00000028284;ENSMUSG00000033124	K08341+K08268+K04427+K17907
Genetic Information Processing	Folding, sorting and degradation	RNA degradation	3	83	0.0619056	0.535207	ko03018	ENSMUSG00000035649;ENSMUSG00000046139;ENSMUSG00000063524	K12597+K12617+K01689
Environmental Information Processing	Signal transduction	FoxO signaling pathway	4	137	0.0624308	0.535207	ko04068	ENSMUSG00000018567;ENSMUSG00000021701;ENSMUSG00000032440;ENSMUSG00000045092	K08341+K08861+K04388+K04288
Genetic Information Processing	Folding, sorting and degradation	Ubiquitin mediated proteolysis	4	140	0.0665234	0.535207	ko04120	ENSMUSG00000020064;ENSMUSG00000029804;ENSMUSG00000052833;ENSMUSG00000053113	K10615+K10614+K10684+K04696
Organismal Systems	Immune system	Complement and coagulation cascades	3	88	0.0711684	0.535207	ko04610	ENSMUSG00000022766;ENSMUSG00000026399;ENSMUSG00000026616	K03912+K04006+K04012
Human Diseases	Infectious diseases	Kaposi sarcoma-associated herpesvirus infection	5	208	0.0766652	0.535207	ko05167	ENSMUSG00000004221;ENSMUSG00000018567;ENSMUSG00000021109;ENSMUSG00000021277;ENSMUSG00000022901	K07210+K08341+K08268+K03174+K05413
Human Diseases	Infectious diseases	Herpes simplex infection	5	211	0.0803946	0.535207	ko05168	ENSMUSG00000004221;ENSMUSG00000021277;ENSMUSG00000028284;ENSMUSG00000053113;ENSMUSG00000054321	K07210+K03174+K04427+K04696+K03129
Genetic Information Processing	Translation	Aminoacyl-tRNA biosynthesis	2	44	0.0829941	0.535207	ko00970	ENSMUSG00000028107;ENSMUSG00000029536	K01868+K02435
Organismal Systems	Immune system	IL-17 signaling pathway	3	94	0.0830552	0.535207	ko04657	ENSMUSG00000004221;ENSMUSG00000021277;ENSMUSG00000028284	K07210+K03174+K04427
Metabolism	Metabolism of cofactors and vitamins	Riboflavin metabolism	1	8	0.0840899	0.535207	ko00740	ENSMUSG00000001348	K14379
Metabolism	Amino acid metabolism	Tryptophan metabolism	2	45	0.086258	0.535207	ko00380	ENSMUSG00000000673;ENSMUSG00000039783	K00452+K00486
Human Diseases	Cancers	Small cell lung cancer	3	96	0.0871966	0.535207	ko05222	ENSMUSG00000004221;ENSMUSG00000021277;ENSMUSG00000039656	K07210+K03174+K08525
Organismal Systems	Environmental adaptation	Circadian entrainment	3	98	0.0914245	0.540103	ko04713	ENSMUSG00000021180;ENSMUSG00000031748;ENSMUSG00000049892	K04445+K04534+K07843
Metabolism	Metabolism of cofactors and vitamins	Vitamin B6 metabolism	1	9	0.0940968	0.540103	ko00750	ENSMUSG00000032788	K00868
Environmental Information Processing	Signal transduction	NF-kappa B signaling pathway	3	102	0.100131	0.540103	ko04064	ENSMUSG00000004221;ENSMUSG00000021277;ENSMUSG00000028284	K07210+K03174+K04427
Human Diseases	Infectious diseases	Chagas disease (American trypanosomiasis)	3	102	0.100131	0.540103	ko05142	ENSMUSG00000004221;ENSMUSG00000031748;ENSMUSG00000032440	K07210+K04534+K04388
Organismal Systems	Immune system	T cell receptor signaling pathway	3	104	0.104607	0.547646	ko04660	ENSMUSG00000004221;ENSMUSG00000028284;ENSMUSG00000042351	K07210+K04427+K07366
Environmental Information Processing	Signal transduction	MAPK signaling pathway	6	302	0.111647	0.562627	ko04010	ENSMUSG00000003518;ENSMUSG00000004221;ENSMUSG00000021180;ENSMUSG00000028284;ENSMUSG00000032440;ENSMUSG00000110206	K17614+K07210+K04445+K04427+K04388+K05454
Environmental Information Processing	Signal transduction	HIF-1 signaling pathway	3	108	0.11379	0.562627	ko04066	ENSMUSG00000021109;ENSMUSG00000058709;ENSMUSG00000063524	K08268+K09592+K01689
Human Diseases	Infectious diseases	Toxoplasmosis	3	110	0.118494	0.57005	ko05145	ENSMUSG00000004221;ENSMUSG00000028284;ENSMUSG00000031748	K07210+K04427+K04534
Genetic Information Processing	Replication and repair	Non-homologous end-joining	1	13	0.133055	0.623256	ko03450	ENSMUSG00000021615	K10886
Human Diseases	Cancers	Transcriptional misregulation in cancers	4	184	0.141301	0.634269	ko05202	ENSMUSG00000022901;ENSMUSG00000032440;ENSMUSG00000034663;ENSMUSG00000039656	K05413+K04388+K08854+K08525
Metabolism	Glycan biosynthesis and metabolism	Glycosaminoglycan biosynthesis - keratan sulfate	1	14	0.142532	0.634269	ko00533	ENSMUSG00000079445	K09664
Human Diseases	Cancers	Renal cell carcinoma	2	69	0.173587	0.716909	ko05211	ENSMUSG00000021109;ENSMUSG00000058709	K08268+K09592
Metabolism	Metabolism of other amino acids	Selenocompound metabolism	1	18	0.179429	0.716909	ko00450	ENSMUSG00000000811	K22182
Cellular Processes	Cell growth and death	p53 signaling pathway	2	71	0.181415	0.716909	ko04115	ENSMUSG00000025647;ENSMUSG00000038332	K10135+K10141
Organismal Systems	Immune system	B cell receptor signaling pathway	2	71	0.181415	0.716909	ko04662	ENSMUSG00000004221;ENSMUSG00000026616	K07210+K04012
Human Diseases	Infectious diseases	Hepatitis C	3	135	0.182679	0.716909	ko05160	ENSMUSG00000004221;ENSMUSG00000021277;ENSMUSG00000053113	K07210+K03174+K04696
Metabolism	Carbohydrate metabolism	Inositol phosphate metabolism	2	72	0.18535	0.716909	ko00562	ENSMUSG00000019139;ENSMUSG00000026447	K01858+K00923
Cellular Processes	Cellular community - eukaryotes	Adherens junction	2	73	0.189296	0.716909	ko04520	ENSMUSG00000028284;ENSMUSG00000032440	K04427+K04388
Environmental Information Processing	Signal transduction	Rap1 signaling pathway	4	213	0.203074	0.728133	ko04015	ENSMUSG00000030403;ENSMUSG00000031748;ENSMUSG00000031861;ENSMUSG00000049044	K06274+K04534+K04291+K04351
Human Diseases	Cancers	Pancreatic cancer	2	77	0.205193	0.728133	ko05212	ENSMUSG00000004221;ENSMUSG00000032440	K07210+K04388
Human Diseases	Cancers	Chronic myeloid leukemia	2	77	0.205193	0.728133	ko05220	ENSMUSG00000004221;ENSMUSG00000032440	K07210+K04388
Human Diseases	Cardiovascular diseases	Viral myocarditis	2	80	0.217213	0.728133	ko05416	ENSMUSG00000022901;ENSMUSG00000026399	K05413+K04006
Environmental Information Processing	Signal transduction	Phospholipase D signaling pathway	3	148	0.219121	0.728133	ko04072	ENSMUSG00000031861;ENSMUSG00000044147;ENSMUSG00000049044	K04291+K07941+K04351
Human Diseases	Cancers	Gastric cancer	3	152	0.230633	0.728133	ko05226	ENSMUSG00000029071;ENSMUSG00000032440;ENSMUSG00000039656	K02353+K04388+K08525
Genetic Information Processing	Replication and repair	Mismatch repair	1	24	0.231851	0.728133	ko03430	ENSMUSG00000029191	K10754
Organismal Systems	Digestive system	Vitamin digestion and absorption	1	24	0.231851	0.728133	ko04977	ENSMUSG00000073725	K14617
Human Diseases	Immune diseases	Rheumatoid arthritis	2	85	0.237377	0.728133	ko05323	ENSMUSG00000001348;ENSMUSG00000022901	K14379+K05413
Environmental Information Processing	Signal transduction	Hippo signaling pathway	3	157	0.24518	0.728133	ko04390	ENSMUSG00000025162;ENSMUSG00000029071;ENSMUSG00000032440	K08959+K02353+K04388
Organismal Systems	Immune system	Th1 and Th2 cell differentiation	2	88	0.249529	0.728133	ko04658	ENSMUSG00000004221;ENSMUSG00000030748	K07210+K05071
Organismal Systems	Immune system	Fc gamma R-mediated phagocytosis	2	88	0.249529	0.728133	ko04666	ENSMUSG00000030403;ENSMUSG00000044147	K06274+K07941
Organismal Systems	Nervous system	GABAergic synapse	2	88	0.249529	0.728133	ko04727	ENSMUSG00000018567;ENSMUSG00000031748	K08341+K04534
Organismal Systems	Endocrine system	Insulin secretion	2	88	0.249529	0.728133	ko04911	ENSMUSG00000044453;ENSMUSG00000049044	K04325+K04351
Organismal Systems	Endocrine system	Progesterone-mediated oocyte maturation	2	94	0.273882	0.749195	ko04914	ENSMUSG00000020272;ENSMUSG00000052525	K08837+K08694
Human Diseases	Substance dependence	Morphine addiction	2	94	0.273882	0.749195	ko05032	ENSMUSG00000031748;ENSMUSG00000069094	K04534+K18436
Environmental Information Processing	Signal transduction	Jak-STAT signaling pathway	3	167	0.274685	0.749195	ko04630	ENSMUSG00000020279;ENSMUSG00000030748;ENSMUSG00000053113	K05073+K05071+K04696
Human Diseases	Drug resistance	Antifolate resistance	1	30	0.280959	0.749195	ko01523	ENSMUSG00000004221	K07210
Organismal Systems	Environmental adaptation	Circadian rhythm	1	30	0.280959	0.749195	ko04710	ENSMUSG00000025162	K08959
Genetic Information Processing	Translation	mRNA surveillance pathway	2	96	0.282	0.749195	ko03015	ENSMUSG00000022185;ENSMUSG00000054309	K12875+K14403
Human Diseases	Cancers	Hepatocellular carcinoma	3	178	0.307555	0.80059	ko05225	ENSMUSG00000000811;ENSMUSG00000029071;ENSMUSG00000032440	K22182+K02353+K04388
Organismal Systems	Endocrine system	Melanogenesis	2	103	0.310341	0.80059	ko04916	ENSMUSG00000029071;ENSMUSG00000031748	K02353+K04534
Human Diseases	Immune diseases	Primary immunodeficiency	1	35	0.319501	0.808319	ko05340	ENSMUSG00000004221	K07210
Metabolism	Amino acid metabolism	Alanine, aspartate and glutamate metabolism	1	36	0.32696	0.808319	ko00250	ENSMUSG00000025533	K01755
Genetic Information Processing	Replication and repair	DNA replication	1	36	0.32696	0.808319	ko03030	ENSMUSG00000029191	K10754
Human Diseases	Cancers	Thyroid cancer	1	37	0.334339	0.814144	ko05216	ENSMUSG00000039656	K08525
Organismal Systems	Endocrine system	Parathyroid hormone synthesis, secretion and action	2	110	0.338465	0.814144	ko04928	ENSMUSG00000027612;ENSMUSG00000039656	K08002+K08525
Organismal Systems	Nervous system	Glutamatergic synapse	2	114	0.35439	0.821225	ko04724	ENSMUSG00000008932;ENSMUSG00000031748	K05618+K04534
Organismal Systems	Digestive system	Fat digestion and absorption	1	40	0.355999	0.821225	ko04975	ENSMUSG00000015243	K05641
Human Diseases	Cancers	Bladder cancer	1	41	0.363063	0.821225	ko05219	ENSMUSG00000021180	K04445
Organismal Systems	Immune system	Leukocyte transendothelial migration	2	117	0.366248	0.821225	ko04670	ENSMUSG00000030403;ENSMUSG00000049044	K06274+K04351
Organismal Systems	Endocrine system	Thyroid hormone signaling pathway	2	117	0.366248	0.821225	ko04919	ENSMUSG00000021109;ENSMUSG00000039656	K08268+K08525
Genetic Information Processing	Transcription	Basal transcription factors	1	43	0.376961	0.821225	ko03022	ENSMUSG00000054321	K03129
Organismal Systems	Immune system	Intestinal immune network for IgA production	1	43	0.376961	0.821225	ko04672	ENSMUSG00000022901	K05413
Genetic Information Processing	Replication and repair	Nucleotide excision repair	1	44	0.383798	0.821225	ko03420	ENSMUSG00000029191	K10754
Environmental Information Processing	Signal transduction	Hedgehog signaling pathway	1	44	0.383798	0.821225	ko04340	ENSMUSG00000025162	K08959
Environmental Information Processing	Membrane transport	ABC transporters	1	47	0.403865	0.821225	ko02010	ENSMUSG00000015243	K05641
Organismal Systems	Digestive system	Mineral absorption	1	47	0.403865	0.821225	ko04978	ENSMUSG00000033792	K17686
Environmental Information Processing	Signaling molecules and interaction	Cytokine-cytokine receptor interaction	4	297	0.40799	0.821225	ko04060	ENSMUSG00000020279;ENSMUSG00000025352;ENSMUSG00000030748;ENSMUSG00000032440	K05073+K22679+K05071+K04388
Environmental Information Processing	Signal transduction	Notch signaling pathway	1	49	0.416883	0.821225	ko04330	ENSMUSG00000029071	K02353
Human Diseases	Endocrine and metabolic diseases	Type II diabetes mellitus	1	49	0.416883	0.821225	ko04930	ENSMUSG00000053113	K04696
Organismal Systems	Digestive system	Cholesterol metabolism	1	49	0.416883	0.821225	ko04979	ENSMUSG00000015243	K05641
Metabolism	Carbohydrate metabolism	Amino sugar and nucleotide sugar metabolism	1	50	0.423286	0.821225	ko00520	ENSMUSG00000016756	K08080
Organismal Systems	Endocrine system	Relaxin signaling pathway	2	132	0.424185	0.821225	ko04926	ENSMUSG00000031748;ENSMUSG00000032440	K04534+K04388
Metabolism	Glycan biosynthesis and metabolism	N-Glycan biosynthesis	1	51	0.42962	0.821225	ko00510	ENSMUSG00000038886	K01231
Genetic Information Processing	Translation	Ribosome	2	136	0.439189	0.821225	ko03010	ENSMUSG00000008683;ENSMUSG00000040952	K02957+K02966
Metabolism	Amino acid metabolism	Arginine and proline metabolism	1	53	0.442082	0.821225	ko00330	ENSMUSG00000021125	K01476
Cellular Processes	Cell growth and death	Apoptosis	2	137	0.442908	0.821225	ko04210	ENSMUSG00000004221;ENSMUSG00000016256	K07210+K08568
Human Diseases	Infectious diseases	Measles	2	137	0.442908	0.821225	ko05162	ENSMUSG00000015316;ENSMUSG00000028284	K06536+K04427
Human Diseases	Immune diseases	Graft-versus-host disease	1	54	0.448211	0.82249	ko05332	ENSMUSG00000022901	K05413
Human Diseases	Immune diseases	Allograft rejection	1	56	0.460271	0.828722	ko05330	ENSMUSG00000022901	K05413
Metabolism	Amino acid metabolism	Lysine degradation	1	58	0.47207	0.828722	ko00310	ENSMUSG00000028053	K06101
Environmental Information Processing	Signal transduction	Ras signaling pathway	3	235	0.475594	0.828722	ko04014	ENSMUSG00000004221;ENSMUSG00000044147;ENSMUSG00000110206	K07210+K07941+K05454
Human Diseases	Cardiovascular diseases	Fluid shear stress and atherosclerosis	2	146	0.47576	0.828722	ko05418	ENSMUSG00000004221;ENSMUSG00000028284	K07210+K04427
Human Diseases	Immune diseases	Inflammatiory bowel disease (IBD)	1	60	0.483614	0.828722	ko05321	ENSMUSG00000030748	K05071
Organismal Systems	Immune system	Cytosolic DNA-sensing pathway	1	61	0.489292	0.828722	ko04623	ENSMUSG00000004221	K07210
Organismal Systems	Nervous system	Long-term depression	1	61	0.489292	0.828722	ko04730	ENSMUSG00000031748	K04534
Environmental Information Processing	Signal transduction	Wnt signaling pathway	2	150	0.489989	0.828722	ko04310	ENSMUSG00000028284;ENSMUSG00000029071	K04427+K02353
Organismal Systems	Circulatory system	Adrenergic signaling in cardiomyocytes	2	151	0.493509	0.828722	ko04261	ENSMUSG00000021180;ENSMUSG00000049044	K04445+K04351
Human Diseases	Endocrine and metabolic diseases	Type I diabetes mellitus	1	63	0.500464	0.831508	ko04940	ENSMUSG00000022901	K05413
Human Diseases	Cancers	Basal cell carcinoma	1	64	0.505958	0.831508	ko05217	ENSMUSG00000029071	K02353
Human Diseases	Cancers	Central carbon metabolism in cancer	1	65	0.511394	0.831508	ko05230	ENSMUSG00000021109	K08268
Human Diseases	Infectious diseases	Leishmaniasis	1	66	0.51677	0.831508	ko05140	ENSMUSG00000028284	K04427
Metabolism	Carbohydrate metabolism	Glycolysis / Gluconeogenesis	1	68	0.527347	0.831508	ko00010	ENSMUSG00000063524	K01689
Human Diseases	Cancers	Non-small cell lung cancer	1	68	0.527347	0.831508	ko05223	ENSMUSG00000039656	K08525
Human Diseases	Endocrine and metabolic diseases	Cushing syndrome	2	161	0.527867	0.831508	ko04934	ENSMUSG00000029071;ENSMUSG00000049892	K02353+K07843
Organismal Systems	Digestive system	Bile secretion	1	71	0.542784	0.838022	ko04976	ENSMUSG00000032204	K09877
Human Diseases	Cancers	Acute myeloid leukemia	1	71	0.542784	0.838022	ko05221	ENSMUSG00000004221	K07210
Human Diseases	Immune diseases	Autoimmune thyroid disease	1	72	0.547819	0.838022	ko05320	ENSMUSG00000022901	K05413
Organismal Systems	Endocrine system	Prolactin signaling pathway	1	73	0.552798	0.838022	ko04917	ENSMUSG00000053113	K04696
Environmental Information Processing	Signal transduction	PI3K-Akt signaling pathway	4	359	0.555543	0.838022	ko04151	ENSMUSG00000004221;ENSMUSG00000030748;ENSMUSG00000031861;ENSMUSG00000110206	K07210+K05071+K04291+K05454
Human Diseases	Drug resistance	Platinum drug resistance	1	80	0.586168	0.874686	ko01524	ENSMUSG00000033792	K17686
Metabolism	Nucleotide metabolism	Purine metabolism	2	181	0.591798	0.874686	ko00230	ENSMUSG00000033068;ENSMUSG00000069094	K01511+K18436
Human Diseases	Infectious diseases	HTLV-I infection	3	280	0.59459	0.874686	ko05166	ENSMUSG00000004221;ENSMUSG00000029071;ENSMUSG00000032440	K07210+K02353+K04388
Organismal Systems	Endocrine system	PPAR signaling pathway	1	85	0.608485	0.880572	ko03320	ENSMUSG00000039656	K08525
Environmental Information Processing	Signal transduction	TGF-beta signaling pathway	1	85	0.608485	0.880572	ko04350	ENSMUSG00000032440	K04388
Cellular Processes	Cellular community - eukaryotes	Gap junction	1	87	0.617074	0.8858	ko04540	ENSMUSG00000025162	K08959
Human Diseases	Cancers	Colorectal cancer	1	90	0.629611	0.893411	ko05210	ENSMUSG00000032440	K04388
Organismal Systems	Aging	Longevity regulating pathway - mammal	1	92	0.637742	0.893411	ko04211	ENSMUSG00000038332	K10141
Human Diseases	Cancers	MicroRNAs in cancer	2	200	0.646455	0.893411	ko05206	ENSMUSG00000021180;ENSMUSG00000031995	K04445+K08670
Human Diseases	Cancers	Prostate cancer	1	99	0.664835	0.893411	ko05215	ENSMUSG00000004221	K07210
Metabolism	Nucleotide metabolism	Pyrimidine metabolism	1	100	0.668539	0.893411	ko00240	ENSMUSG00000033068	K01511
Environmental Information Processing	Signal transduction	Phosphatidylinositol signaling system	1	102	0.675824	0.893411	ko04070	ENSMUSG00000026447	K00923
Human Diseases	Endocrine and metabolic diseases	AGE-RAGE signaling pathway in diabetic complications	1	102	0.675824	0.893411	ko04933	ENSMUSG00000032440	K04388
Human Diseases	Cancers	Choline metabolism in cancer	1	103	0.679407	0.893411	ko05231	ENSMUSG00000021109	K08268
Cellular Processes	Cell motility	Regulation of actin cytoskeleton	2	217	0.690381	0.893411	ko04810	ENSMUSG00000031861;ENSMUSG00000037946	K04291+K05722
Human Diseases	Infectious diseases	Amoebiasis	1	107	0.693353	0.893411	ko05146	ENSMUSG00000021125	K01476
Human Diseases	Cancers	Viral carcinogenesis	2	226	0.71179	0.893411	ko05203	ENSMUSG00000004221;ENSMUSG00000021277	K07210+K03174
Organismal Systems	Immune system	C-type lectin receptor signaling pathway	1	114	0.716328	0.893411	ko04625	ENSMUSG00000004221	K07210
Organismal Systems	Nervous system	Cholinergic synapse	1	114	0.716328	0.893411	ko04725	ENSMUSG00000031748	K04534
Human Diseases	Endocrine and metabolic diseases	Insulin resistance	1	114	0.716328	0.893411	ko04931	ENSMUSG00000053113	K04696
Metabolism	Global and overview maps	Carbon metabolism	1	119	0.731689	0.893411	ko01200	ENSMUSG00000063524	K01689
Cellular Processes	Cell growth and death	Oocyte meiosis	1	119	0.731689	0.893411	ko04114	ENSMUSG00000052525	K08694
Metabolism	Global and overview maps	Metabolic pathways	13	1353	0.735986	0.893411	ko01100	ENSMUSG00000000673;ENSMUSG00000001348;ENSMUSG00000019139;ENSMUSG00000021125;ENSMUSG00000025533;ENSMUSG00000026080;ENSMUSG00000026447;ENSMUSG00000029536;ENSMUSG00000032788;ENSMUSG00000038886;ENSMUSG00000039242;ENSMUSG00000039783;ENSMUSG00000063524	K00452+K14379+K01858+K01476+K01755+K09674+K00923+K02435+K00868+K01231+K09654+K00486+K01689
Organismal Systems	Nervous system	Neurotrophin signaling pathway	1	123	0.743383	0.893411	ko04722	ENSMUSG00000021180	K04445
Environmental Information Processing	Signal transduction	Sphingolipid signaling pathway	1	124	0.746227	0.893411	ko04071	ENSMUSG00000045092	K04288
Organismal Systems	Immune system	Platelet activation	1	127	0.754572	0.893411	ko04611	ENSMUSG00000030403	K06274
Environmental Information Processing	Signal transduction	AMPK signaling pathway	1	128	0.757294	0.893411	ko04152	ENSMUSG00000028284	K04427
Human Diseases	Infectious diseases	Human cytomegalovirus infection	2	251	0.764909	0.893411	ko05163	ENSMUSG00000004221;ENSMUSG00000031748	K07210+K04534
Organismal Systems	Nervous system	Serotonergic synapse	1	132	0.767883	0.893411	ko04726	ENSMUSG00000031748	K04534
Human Diseases	Infectious diseases	Human papillomavirus infection	3	367	0.771049	0.893411	ko05165	ENSMUSG00000004221;ENSMUSG00000021277;ENSMUSG00000029071	K07210+K03174+K02353
Organismal Systems	Endocrine system	Estrogen signaling pathway	1	134	0.773006	0.893411	ko04915	ENSMUSG00000031748	K04534
Genetic Information Processing	Transcription	Spliceosome	1	137	0.78048	0.893411	ko03040	ENSMUSG00000022185	K12875
Organismal Systems	Nervous system	Dopaminergic synapse	1	137	0.78048	0.893411	ko04728	ENSMUSG00000031748	K04534
Environmental Information Processing	Signal transduction	Apelin signaling pathway	1	138	0.782917	0.893411	ko04371	ENSMUSG00000018567	K08341
Cellular Processes	Cellular community - eukaryotes	Signaling pathways regulating pluripotency of stem cells	1	139	0.785327	0.893411	ko04550	ENSMUSG00000029071	K02353
Cellular Processes	Transport and catabolism	Endocytosis	2	263	0.78729	0.893411	ko04144	ENSMUSG00000032440;ENSMUSG00000044147	K04388+K07941
Human Diseases	Immune diseases	Systemic lupus erythematosus	1	142	0.7924	0.893411	ko05322	ENSMUSG00000022901	K05413
Organismal Systems	Endocrine system	Insulin signaling pathway	1	144	0.796987	0.893411	ko04910	ENSMUSG00000053113	K04696
Human Diseases	Infectious diseases	Hepatitis B	1	146	0.801474	0.893411	ko05161	ENSMUSG00000004221	K07210
Organismal Systems	Nervous system	Retrograde endocannabinoid signaling	1	150	0.810155	0.893411	ko04723	ENSMUSG00000031748	K04534
Human Diseases	Cancers	Breast cancer	1	150	0.810155	0.893411	ko05224	ENSMUSG00000029071	K02353
Human Diseases	Endocrine and metabolic diseases	Non-alcoholic fatty liver disease (NAFLD)	1	152	0.814353	0.893411	ko04932	ENSMUSG00000053113	K04696
Organismal Systems	Endocrine system	Oxytocin signaling pathway	1	158	0.826407	0.893411	ko04921	ENSMUSG00000031748	K04534
Environmental Information Processing	Signaling molecules and interaction	Neuroactive ligand-receptor interaction	2	289	0.829518	0.893411	ko04080	ENSMUSG00000031861;ENSMUSG00000045092	K04291+K04288
Environmental Information Processing	Signal transduction	mTOR signaling pathway	1	160	0.83025	0.893411	ko04150	ENSMUSG00000029071	K02353
Environmental Information Processing	Signaling molecules and interaction	Cell adhesion molecules (CAMs)	1	163	0.835857	0.893411	ko04514	ENSMUSG00000022901	K05413
Genetic Information Processing	Folding, sorting and degradation	Protein processing in endoplasmic reticulum	1	164	0.837685	0.893411	ko04141	ENSMUSG00000046841	K13999
Genetic Information Processing	Translation	RNA transport	1	166	0.841281	0.893411	ko03013	ENSMUSG00000022185	K12875
Cellular Processes	Cellular community - eukaryotes	Tight junction	1	167	0.84305	0.893411	ko04530	ENSMUSG00000030403	K06274
Human Diseases	Infectious diseases	Influenza A	1	169	0.846528	0.893411	ko05164	ENSMUSG00000053113	K04696
Environmental Information Processing	Signal transduction	cGMP - PKG signaling pathway	1	170	0.848239	0.893411	ko04022	ENSMUSG00000030403	K06274
Human Diseases	Neurodegenerative diseases	Alzheimer disease	1	177	0.859696	0.900153	ko05010	ENSMUSG00000024758	K20723
Cellular Processes	Cell growth and death	Cellular senescence	1	182	0.867352	0.902858	ko04218	ENSMUSG00000032440	K04388
Organismal Systems	Immune system	Chemokine signaling pathway	1	193	0.882772	0.905417	ko04062	ENSMUSG00000004221	K07210
Human Diseases	Neurodegenerative diseases	Huntington disease	1	195	0.885378	0.905417	ko05016	ENSMUSG00000054321	K03129
Human Diseases	Substance dependence	Alcoholism	1	198	0.889181	0.905417	ko05034	ENSMUSG00000031748	K04534
Environmental Information Processing	Signal transduction	cAMP signaling pathway	1	200	0.891647	0.905417	ko04024	ENSMUSG00000049044	K04351
Cellular Processes	Cellular community - eukaryotes	Focal adhesion	1	203	0.895244	0.905417	ko04510	ENSMUSG00000030403	K06274
Human Diseases	Cancers	Proteoglycans in cancer	1	208	0.900979	0.906069	ko05205	ENSMUSG00000021109	K08268
Organismal Systems	Sensory system	Olfactory transduction	1	1114	0.999998	0.999998	ko04740	ENSMUSG00000061972	K04257
