# Supplementary material for: Whole-Transcriptome Profiling and circRNA-miRNA-mRNA Regulatory Networks in B-Cell Development
Source: Front Immunol. 2022 Mar 21;13:812924. doi: 10.3389/fimmu.2022.812924 (PMC8978327; doi:10.3389/fimmu.2022.812924)
Supplement: Supplementary Methods — Methodology for RNA extraction and qualification, library preparation, sequencing, quality control, read mapping to reference genome and expression analysis. [file DataSheet_1.zip › Supplementary table/Table S7.xlsx]

## Sheet: Figure 8
Figure 8D									Figure 8E
ceRNA.node				ceRNA.edge					ceRNA.node				ceRNA.edge
ID	Type	label		from	to	type			ID	Type	label		from	to	type
novel_circ_000317	circRNA	novel_circ_000317		mmu-miR-15a-3p	novel_circ_000317	miRNA-circRNA			novel_circ_000269	circRNA	novel_circ_000269		mmu-miR-22-3p	novel_circ_000269	miRNA-circRNA
novel_circ_000383	circRNA	novel_circ_000383		mmu-miR-15a-3p	ENSMUSG00000023030	miRNA-mRNA			ENSMUSG00000032261	mRNA	Sh3bgrl2		mmu-miR-22-3p	ENSMUSG00000032261	miRNA-mRNA
ENSMUSG00000023030	mRNA	Slc11a2		mmu-miR-3058-5p	novel_circ_000317	miRNA-circRNA			ENSMUSG00000032649	mRNA	Colgalt2		mmu-miR-6990-5p	novel_circ_000269	miRNA-circRNA
ENSMUSG00000027111	mRNA	Itga6		mmu-miR-3058-5p	ENSMUSG00000023030	miRNA-mRNA			ENSMUSG00000056486	mRNA	Chn1		mmu-miR-6990-5p	ENSMUSG00000032261	miRNA-mRNA
ENSMUSG00000038518	mRNA	Jarid2		mmu-miR-15a-3p	novel_circ_000383	miRNA-circRNA			ENSMUSG00000102428	mRNA	Pcdhga12		mmu-miR-22-3p	ENSMUSG00000032649	miRNA-mRNA
ENSMUSG00000055541	mRNA	Lair1		mmu-miR-3058-5p	novel_circ_000383	miRNA-circRNA			mmu-miR-22-3p	miRNA	mmu-miR-22-3p		mmu-miR-6990-5p	ENSMUSG00000032649	miRNA-mRNA
ENSMUSG00000061577	mRNA	Adgrg5		mmu-miR-15a-3p	ENSMUSG00000027111	miRNA-mRNA			mmu-miR-6990-5p	miRNA	mmu-miR-6990-5p		mmu-miR-22-3p	ENSMUSG00000056486	miRNA-mRNA
ENSMUSG00000062115	mRNA	Rai1		mmu-miR-3058-5p	ENSMUSG00000027111	miRNA-mRNA							mmu-miR-6990-5p	ENSMUSG00000056486	miRNA-mRNA
ENSMUSG00000079173	mRNA	Zan		mmu-miR-15a-3p	ENSMUSG00000038518	miRNA-mRNA							mmu-miR-22-3p	ENSMUSG00000102428	miRNA-mRNA
mmu-miR-15a-3p	miRNA	mmu-miR-15a-3p		mmu-miR-3058-5p	ENSMUSG00000038518	miRNA-mRNA							mmu-miR-6990-5p	ENSMUSG00000102428	miRNA-mRNA
mmu-miR-3058-5p	miRNA	mmu-miR-3058-5p		mmu-miR-15a-3p	ENSMUSG00000055541	miRNA-mRNA
				mmu-miR-3058-5p	ENSMUSG00000055541	miRNA-mRNA
				mmu-miR-15a-3p	ENSMUSG00000061577	miRNA-mRNA
				mmu-miR-3058-5p	ENSMUSG00000061577	miRNA-mRNA
				mmu-miR-15a-3p	ENSMUSG00000062115	miRNA-mRNA
				mmu-miR-3058-5p	ENSMUSG00000062115	miRNA-mRNA
				mmu-miR-15a-3p	ENSMUSG00000079173	miRNA-mRNA
				mmu-miR-3058-5p	ENSMUSG00000079173	miRNA-mRNA
Figure 8G								Figure 8H
ceRNA.node				ceRNA.edge
ID	Type	label		from	to	type		ID	Type	label
novel_circ_000629	circRNA	mm9_circ_004122		mmu-miR-26b-3p	novel_circ_000629	miRNA-circRNA		novel_circ_000374	circRNA	novel_circ_000374
novel_circ_000219	circRNA	novel_circ_000219		mmu-miR-26b-3p	ENSMUSG00000008932	miRNA-mRNA		novel_circ_000837	circRNA	novel_circ_000837
ENSMUSG00000008932	mRNA	Slc1a7		mmu-miR-26b-3p	novel_circ_000219	miRNA-circRNA		novel_circ_000989	circRNA	novel_circ_000989
ENSMUSG00000021965	mRNA	Ska3		mmu-miR-26b-3p	ENSMUSG00000021965	miRNA-mRNA		ENSMUSG00000024011	mRNA	Pi16
ENSMUSG00000025533	mRNA	Asl		mmu-miR-6541	novel_circ_000219	miRNA-circRNA		ENSMUSG00000027457	mRNA	Snph
ENSMUSG00000025787	mRNA	Tgm4		mmu-miR-6541	ENSMUSG00000025533	miRNA-mRNA		ENSMUSG00000030518	mRNA	Fam189a1
ENSMUSG00000030254	mRNA	Rad18		mmu-miR-26b-3p	ENSMUSG00000025787	miRNA-mRNA		ENSMUSG00000031842	mRNA	Pde4c
ENSMUSG00000032204	mRNA	Aqp9		mmu-miR-26b-3p	ENSMUSG00000030254	miRNA-mRNA		ENSMUSG00000054142	mRNA	Vmn1r236
ENSMUSG00000032719	mRNA	Sbspon		mmu-miR-26b-3p	ENSMUSG00000032204	miRNA-mRNA		mmu-miR-10a-5p	miRNA	mmu-miR-10a-5p
ENSMUSG00000032942	mRNA	Ucp3		mmu-miR-26b-3p	ENSMUSG00000032719	miRNA-mRNA		mmu-miR-200b-3p	miRNA	mmu-miR-200b-3p
mmu-miR-26b-3p	miRNA	mmu-miR-26b-3p		mmu-miR-26b-3p	ENSMUSG00000032942	miRNA-mRNA		mmu-miR-450b-3p	miRNA	mmu-miR-450b-3p
mmu-miR-6541	miRNA	mmu-miR-6541						mmu-miR-194-5p	miRNA	mmu-miR-194-5p
								mmu-miR-709	miRNA	mmu-miR-709

## Sheet: Figure 9
Figure 9A								Figure 9B
ceRNA.node				ceRNA.edge				ceRNA.node				ceRNA.edge
ID	Type	label		from	to	type		ID	Type	label		from	to	type
novel_circ_000266	circRNA	novel_circ_000266		mmu-miR-195a-5p	novel_circ_000266	miRNA-circRNA		novel_circ_000119	circRNA	novel_circ_000119		mmu-miR-1933-3p	novel_circ_000119	miRNA-circRNA
ENSMUSG00000028637	mRNA	Ccdc30		mmu-miR-195a-5p	ENSMUSG00000028637	miRNA-mRNA		novel_circ_000123	circRNA	novel_circ_000123		mmu-miR-1933-3p	ENSMUSG00000000531	miRNA-mRNA
ENSMUSG00000051397	mRNA	Tacstd2		mmu-miR-3473a	novel_circ_000266	miRNA-circRNA		novel_circ_000230	circRNA	novel_circ_000230		mmu-miR-1933-3p	novel_circ_000123	miRNA-circRNA
mmu-miR-195a-5p	miRNA	mmu-miR-195a-5p		mmu-miR-3473a	ENSMUSG00000028637	miRNA-mRNA		novel_circ_000248	circRNA	novel_circ_000248		mmu-miR-542-3p	novel_circ_000230	miRNA-circRNA
mmu-miR-3473a	miRNA	mmu-miR-3473a		mmu-miR-195a-5p	ENSMUSG00000051397	miRNA-mRNA		novel_circ_000249	circRNA	novel_circ_000249		mmu-miR-542-3p	ENSMUSG00000000673	miRNA-mRNA
				mmu-miR-3473a	ENSMUSG00000051397	miRNA-mRNA		novel_circ_000325	circRNA	novel_circ_000325		mmu-miR-669a-5p	novel_circ_000230	miRNA-circRNA
								novel_circ_000701	circRNA	novel_circ_000701		mmu-miR-669a-5p	ENSMUSG00000000673	miRNA-mRNA
								novel_circ_000920	circRNA	novel_circ_000920		mmu-miR-669p-5p	novel_circ_000230	miRNA-circRNA
								novel_circ_000616	circRNA	novel_circ_000616		mmu-miR-669p-5p	ENSMUSG00000000673	miRNA-mRNA
								novel_circ_000456	circRNA	novel_circ_000456		mmu-miR-669a-5p	novel_circ_000248	miRNA-circRNA
								novel_circ_000546	circRNA	mm9_circ_000476		mmu-miR-669p-5p	novel_circ_000248	miRNA-circRNA
								novel_circ_000150	circRNA	novel_circ_000150		mmu-miR-669a-5p	novel_circ_000249	miRNA-circRNA
								novel_circ_000290	circRNA	novel_circ_000290		mmu-miR-669p-5p	novel_circ_000249	miRNA-circRNA
								novel_circ_000437	circRNA	novel_circ_000437		mmu-miR-669a-5p	novel_circ_000325	miRNA-circRNA
								novel_circ_000815	circRNA	novel_circ_000815		mmu-miR-669p-5p	novel_circ_000325	miRNA-circRNA
								novel_circ_000493	circRNA	novel_circ_000493		mmu-miR-542-3p	novel_circ_000701	miRNA-circRNA
								novel_circ_000886	circRNA	novel_circ_000886		mmu-miR-669a-5p	novel_circ_000701	miRNA-circRNA
								novel_circ_000552	circRNA	novel_circ_000552		mmu-miR-669p-5p	novel_circ_000701	miRNA-circRNA
								novel_circ_000103	circRNA	novel_circ_000103		mmu-miR-669a-5p	novel_circ_000920	miRNA-circRNA
								novel_circ_000535	circRNA	novel_circ_000535		mmu-miR-669p-5p	novel_circ_000920	miRNA-circRNA
								novel_circ_000109	circRNA	novel_circ_000109		mmu-miR-542-3p	novel_circ_000616	miRNA-circRNA
								novel_circ_000226	circRNA	novel_circ_000226		mmu-miR-542-3p	ENSMUSG00000000811	miRNA-mRNA
								novel_circ_000971	circRNA	novel_circ_000971		mmu-miR-542-3p	ENSMUSG00000001017	miRNA-mRNA
								novel_circ_000045	circRNA	novel_circ_000045		mmu-miR-18b-5p	novel_circ_000616	miRNA-circRNA
								novel_circ_000396	circRNA	novel_circ_000396		mmu-miR-18b-5p	ENSMUSG00000001248	miRNA-mRNA
								novel_circ_000450	circRNA	novel_circ_000450		mmu-miR-542-3p	novel_circ_000456	miRNA-circRNA
								novel_circ_000429	circRNA	novel_circ_000429		mmu-miR-542-3p	ENSMUSG00000001348	miRNA-mRNA
								novel_circ_000741	circRNA	novel_circ_000741		mmu-miR-542-3p	novel_circ_000546	miRNA-circRNA
								novel_circ_000810	circRNA	novel_circ_000810		mmu-miR-18b-5p	ENSMUSG00000001998	miRNA-mRNA
								novel_circ_000846	circRNA	novel_circ_000846		mmu-miR-542-3p	ENSMUSG00000001998	miRNA-mRNA
								novel_circ_000380	circRNA	novel_circ_000380		mmu-miR-148b-5p	novel_circ_000150	miRNA-circRNA
								novel_circ_000110	circRNA	novel_circ_000110		mmu-miR-148b-5p	ENSMUSG00000002396	miRNA-mRNA
								novel_circ_000154	circRNA	novel_circ_000154		mmu-miR-15a-5p	novel_circ_000150	miRNA-circRNA
								novel_circ_000713	circRNA	novel_circ_000713		mmu-miR-15a-5p	ENSMUSG00000002396	miRNA-mRNA
								novel_circ_000840	circRNA	novel_circ_000840		mmu-miR-188-3p	novel_circ_000150	miRNA-circRNA
								novel_circ_000528	circRNA	novel_circ_000528		mmu-miR-188-3p	ENSMUSG00000002396	miRNA-mRNA
								novel_circ_000927	circRNA	novel_circ_000927		mmu-miR-450a-1-3p	novel_circ_000150	miRNA-circRNA
								novel_circ_000208	circRNA	novel_circ_000208		mmu-miR-450a-1-3p	ENSMUSG00000002396	miRNA-mRNA
								novel_circ_000917	circRNA	novel_circ_000917		mmu-miR-455-5p	novel_circ_000150	miRNA-circRNA
								novel_circ_000095	circRNA	novel_circ_000095		mmu-miR-455-5p	ENSMUSG00000002396	miRNA-mRNA
								novel_circ_000797	circRNA	novel_circ_000797		mmu-miR-505-5p	novel_circ_000150	miRNA-circRNA
								novel_circ_000151	circRNA	novel_circ_000151		mmu-miR-505-5p	ENSMUSG00000002396	miRNA-mRNA
								novel_circ_000516	circRNA	novel_circ_000516		mmu-miR-877-3p	novel_circ_000150	miRNA-circRNA
								novel_circ_000891	circRNA	novel_circ_000891		mmu-miR-877-3p	ENSMUSG00000002396	miRNA-mRNA
								ENSMUSG00000000531	mRNA	Grasp		mmu-miR-188-3p	novel_circ_000290	miRNA-circRNA
								ENSMUSG00000000673	mRNA	Haao		mmu-miR-301a-5p	novel_circ_000290	miRNA-circRNA
								ENSMUSG00000000811	mRNA	Txnrd3		mmu-miR-301a-5p	ENSMUSG00000002396	miRNA-mRNA
								ENSMUSG00000001017	mRNA	Chtop		mmu-miR-505-5p	novel_circ_000290	miRNA-circRNA
								ENSMUSG00000001248	mRNA	Gramd1a		mmu-miR-148b-5p	novel_circ_000437	miRNA-circRNA
								ENSMUSG00000001348	mRNA	Acp5		mmu-miR-15a-5p	novel_circ_000437	miRNA-circRNA
								ENSMUSG00000001998	mRNA	Ap4e1		mmu-miR-188-3p	novel_circ_000437	miRNA-circRNA
								ENSMUSG00000002396	mRNA	Ocel1		mmu-miR-505-5p	novel_circ_000437	miRNA-circRNA
								ENSMUSG00000002608	mRNA	Ccdc97		mmu-miR-877-3p	novel_circ_000437	miRNA-circRNA
								ENSMUSG00000002617	mRNA	Zfp40		mmu-miR-15a-5p	novel_circ_000815	miRNA-circRNA
								ENSMUSG00000002625	mRNA	Akap8l		mmu-miR-301a-5p	novel_circ_000815	miRNA-circRNA
								ENSMUSG00000002668	mRNA	Dennd1c		mmu-miR-450a-1-3p	novel_circ_000815	miRNA-circRNA
								ENSMUSG00000002844	mRNA	Adprh		mmu-miR-455-5p	novel_circ_000815	miRNA-circRNA
								ENSMUSG00000003154	mRNA	Foxj2		mmu-miR-505-5p	novel_circ_000815	miRNA-circRNA
								ENSMUSG00000003518	mRNA	Dusp3		mmu-miR-877-3p	novel_circ_000815	miRNA-circRNA
								ENSMUSG00000004221	mRNA	Ikbkg		mmu-miR-15a-5p	ENSMUSG00000002608	miRNA-mRNA
								ENSMUSG00000004730	mRNA	Adgre1		mmu-miR-188-3p	ENSMUSG00000002608	miRNA-mRNA
								ENSMUSG00000005501	mRNA	Usp40		mmu-miR-1933-3p	novel_circ_000150	miRNA-circRNA
								ENSMUSG00000005540	mRNA	Fcer2a		mmu-miR-1933-3p	ENSMUSG00000002608	miRNA-mRNA
								ENSMUSG00000006301	mRNA	Tmbim1		mmu-miR-8103	novel_circ_000150	miRNA-circRNA
								ENSMUSG00000008200	mRNA	Fnbp4		mmu-miR-8103	ENSMUSG00000002608	miRNA-mRNA
								ENSMUSG00000008683	mRNA	Rps15a		mmu-miR-877-3p	ENSMUSG00000002608	miRNA-mRNA
								ENSMUSG00000010376	mRNA	Nedd8		mmu-miR-15a-5p	novel_circ_000493	miRNA-circRNA
								ENSMUSG00000014444	mRNA	Piezo1		mmu-miR-188-3p	novel_circ_000493	miRNA-circRNA
								ENSMUSG00000015087	mRNA	Rabl6		mmu-miR-1933-3p	novel_circ_000493	miRNA-circRNA
								ENSMUSG00000015243	mRNA	Abca1		mmu-miR-30e-5p	novel_circ_000493	miRNA-circRNA
								ENSMUSG00000015316	mRNA	Slamf1		mmu-miR-30e-5p	ENSMUSG00000002608	miRNA-mRNA
								ENSMUSG00000015597	mRNA	Zfp318		mmu-miR-8103	novel_circ_000493	miRNA-circRNA
								ENSMUSG00000016256	mRNA	Ctsz		mmu-miR-15a-5p	novel_circ_000886	miRNA-circRNA
								ENSMUSG00000016756	mRNA	Cmah		mmu-miR-188-3p	novel_circ_000886	miRNA-circRNA
								ENSMUSG00000018567	mRNA	Gabarap		mmu-miR-30e-5p	novel_circ_000886	miRNA-circRNA
								ENSMUSG00000018809	mRNA	Smyd4		mmu-miR-23b-3p	novel_circ_000552	miRNA-circRNA
								ENSMUSG00000019139	mRNA	Isyna1		mmu-miR-23b-3p	ENSMUSG00000002617	miRNA-mRNA
								ENSMUSG00000020064	mRNA	Herc4		mmu-miR-30d-3p	novel_circ_000552	miRNA-circRNA
								ENSMUSG00000020238	mRNA	Ncln		mmu-miR-30d-3p	ENSMUSG00000002617	miRNA-mRNA
								ENSMUSG00000020272	mRNA	Stk10		mmu-miR-185-3p	novel_circ_000103	miRNA-circRNA
								ENSMUSG00000020279	mRNA	Il9r		mmu-miR-185-3p	ENSMUSG00000002625	miRNA-mRNA
								ENSMUSG00000020376	mRNA	Rnf130		mmu-miR-185-3p	novel_circ_000535	miRNA-circRNA
								ENSMUSG00000020743	mRNA	Mif4gd		mmu-miR-181a-5p	novel_circ_000552	miRNA-circRNA
								ENSMUSG00000020949	mRNA	Fkbp3		mmu-miR-181a-5p	ENSMUSG00000002668	miRNA-mRNA
								ENSMUSG00000021109	mRNA	Hif1a		mmu-miR-301b-5p	novel_circ_000552	miRNA-circRNA
								ENSMUSG00000021125	mRNA	Arg2		mmu-miR-301b-5p	ENSMUSG00000002668	miRNA-mRNA
								ENSMUSG00000021180	mRNA	Rps6ka5		mmu-miR-351-5p	novel_circ_000552	miRNA-circRNA
								ENSMUSG00000021276	mRNA	Cinp		mmu-miR-351-5p	ENSMUSG00000002668	miRNA-mRNA
								ENSMUSG00000021277	mRNA	Traf3		mmu-miR-542-3p	novel_circ_000552	miRNA-circRNA
								ENSMUSG00000021585	mRNA	Cast		mmu-miR-542-3p	ENSMUSG00000002668	miRNA-mRNA
								ENSMUSG00000021615	mRNA	Xrcc4		mmu-miR-1933-3p	ENSMUSG00000002844	miRNA-mRNA
								ENSMUSG00000021624	mRNA	Cd180		mmu-miR-363-5p	novel_circ_000456	miRNA-circRNA
								ENSMUSG00000021681	mRNA	Aggf1		mmu-miR-363-5p	ENSMUSG00000003154	miRNA-mRNA
								ENSMUSG00000021701	mRNA	Plk2		mmu-miR-542-3p	ENSMUSG00000003154	miRNA-mRNA
								ENSMUSG00000022185	mRNA	Acin1		mmu-miR-298-5p	novel_circ_000546	miRNA-circRNA
								ENSMUSG00000022661	mRNA	Cd200		mmu-miR-298-5p	ENSMUSG00000003154	miRNA-mRNA
								ENSMUSG00000022752	mRNA	Tomm70a		mmu-miR-504-5p	novel_circ_000546	miRNA-circRNA
								ENSMUSG00000022766	mRNA	Serpind1		mmu-miR-504-5p	ENSMUSG00000003154	miRNA-mRNA
								ENSMUSG00000022837	mRNA	Iqcb1		mmu-miR-148b-5p	novel_circ_000109	miRNA-circRNA
								ENSMUSG00000022901	mRNA	Cd86		mmu-miR-148b-5p	ENSMUSG00000003518	miRNA-mRNA
								ENSMUSG00000022914	mRNA	Brwd1		mmu-miR-15a-5p	novel_circ_000109	miRNA-circRNA
								ENSMUSG00000023008	mRNA	Fmnl3		mmu-miR-15a-5p	ENSMUSG00000003518	miRNA-mRNA
								ENSMUSG00000023143	mRNA	Nagpa		mmu-miR-188-3p	novel_circ_000109	miRNA-circRNA
								ENSMUSG00000024063	mRNA	Lbh		mmu-miR-188-3p	ENSMUSG00000003518	miRNA-mRNA
								ENSMUSG00000024098	mRNA	Twsg1		mmu-miR-362-5p	novel_circ_000109	miRNA-circRNA
								ENSMUSG00000024193	mRNA	Phf1		mmu-miR-362-5p	ENSMUSG00000003518	miRNA-mRNA
								ENSMUSG00000024474	mRNA	Ik		mmu-miR-421-3p	novel_circ_000109	miRNA-circRNA
								ENSMUSG00000024675	mRNA	Ms4a4c		mmu-miR-421-3p	ENSMUSG00000003518	miRNA-mRNA
								ENSMUSG00000024758	mRNA	Rtn3		mmu-miR-542-3p	novel_circ_000109	miRNA-circRNA
								ENSMUSG00000025019	mRNA	Lcor		mmu-miR-542-3p	ENSMUSG00000003518	miRNA-mRNA
								ENSMUSG00000025047	mRNA	Pdcd11		mmu-miR-1933-3p	ENSMUSG00000003518	miRNA-mRNA
								ENSMUSG00000025162	mRNA	Csnk1d		mmu-miR-1981-5p	novel_circ_000150	miRNA-circRNA
								ENSMUSG00000025340	mRNA	Rabgef1		mmu-miR-1981-5p	ENSMUSG00000003518	miRNA-mRNA
								ENSMUSG00000025352	mRNA	Gdf11		mmu-miR-421-3p	novel_circ_000150	miRNA-circRNA
								ENSMUSG00000025647	mRNA	Shisa5		mmu-miR-542-3p	novel_circ_000150	miRNA-circRNA
								ENSMUSG00000025795	mRNA	Rassf3		mmu-miR-15a-5p	novel_circ_000226	miRNA-circRNA
								ENSMUSG00000026080	mRNA	Chst10		mmu-miR-1981-5p	novel_circ_000226	miRNA-circRNA
								ENSMUSG00000026283	mRNA	Ing5		mmu-miR-362-5p	novel_circ_000226	miRNA-circRNA
								ENSMUSG00000026399	mRNA	Cd55		mmu-miR-421-3p	novel_circ_000226	miRNA-circRNA
								ENSMUSG00000026447	mRNA	Pik3c2b		mmu-miR-421-3p	novel_circ_000437	miRNA-circRNA
								ENSMUSG00000026489	mRNA	Coq8a		mmu-miR-15a-5p	novel_circ_000546	miRNA-circRNA
								ENSMUSG00000026490	mRNA	Cdc42bpa		mmu-miR-1981-5p	novel_circ_000971	miRNA-circRNA
								ENSMUSG00000026594	mRNA	Ralgps2		mmu-miR-362-5p	novel_circ_000971	miRNA-circRNA
								ENSMUSG00000026616	mRNA	Cr2		mmu-miR-421-3p	novel_circ_000971	miRNA-circRNA
								ENSMUSG00000026707	mRNA	Nsun6		mmu-miR-132-3p	novel_circ_000045	miRNA-circRNA
								ENSMUSG00000026857	mRNA	Ntmt1		mmu-miR-132-3p	ENSMUSG00000004221	miRNA-mRNA
								ENSMUSG00000027341	mRNA	Tmem230		mmu-miR-1981-5p	novel_circ_000045	miRNA-circRNA
								ENSMUSG00000027430	mRNA	Dtd1		mmu-miR-1981-5p	ENSMUSG00000004221	miRNA-mRNA
								ENSMUSG00000027582	mRNA	Zgpat		mmu-miR-31-5p	novel_circ_000045	miRNA-circRNA
								ENSMUSG00000027612	mRNA	Mmp24		mmu-miR-31-5p	ENSMUSG00000004221	miRNA-mRNA
								ENSMUSG00000027652	mRNA	Ralgapb		mmu-miR-504-5p	novel_circ_000045	miRNA-circRNA
								ENSMUSG00000027808	mRNA	Serp1		mmu-miR-504-5p	ENSMUSG00000004221	miRNA-mRNA
								ENSMUSG00000027882	mRNA	Stxbp3		mmu-miR-148b-5p	novel_circ_000230	miRNA-circRNA
								ENSMUSG00000027884	mRNA	Clcc1		mmu-miR-148b-5p	ENSMUSG00000004221	miRNA-mRNA
								ENSMUSG00000028053	mRNA	Ash1l		mmu-miR-181a-5p	novel_circ_000230	miRNA-circRNA
								ENSMUSG00000028107	mRNA	Tars2		mmu-miR-181a-5p	ENSMUSG00000004221	miRNA-mRNA
								ENSMUSG00000028149	mRNA	Rap1gds1		mmu-miR-298-5p	novel_circ_000230	miRNA-circRNA
								ENSMUSG00000028164	mRNA	Manba		mmu-miR-298-5p	ENSMUSG00000004221	miRNA-mRNA
								ENSMUSG00000028284	mRNA	Map3k7		mmu-miR-301b-5p	novel_circ_000230	miRNA-circRNA
								ENSMUSG00000028673	mRNA	Fuca1		mmu-miR-301b-5p	ENSMUSG00000004221	miRNA-mRNA
								ENSMUSG00000028906	mRNA	Epb41		mmu-miR-31-5p	novel_circ_000230	miRNA-circRNA
								ENSMUSG00000029071	mRNA	Dvl1		mmu-miR-3471	novel_circ_000230	miRNA-circRNA
								ENSMUSG00000029191	mRNA	Rfc1		mmu-miR-3471	ENSMUSG00000004221	miRNA-mRNA
								ENSMUSG00000029192	mRNA	Tbc1d14		mmu-miR-363-5p	novel_circ_000230	miRNA-circRNA
								ENSMUSG00000029345	mRNA	Tfip11		mmu-miR-363-5p	ENSMUSG00000004221	miRNA-mRNA
								ENSMUSG00000029536	mRNA	Gatc		mmu-miR-421-3p	novel_circ_000230	miRNA-circRNA
								ENSMUSG00000029714	mRNA	Gigyf1		mmu-miR-421-3p	ENSMUSG00000004221	miRNA-mRNA
								ENSMUSG00000029782	mRNA	Tmem209		mmu-miR-504-5p	novel_circ_000230	miRNA-circRNA
								ENSMUSG00000029804	mRNA	Herc3		mmu-miR-669a-5p	ENSMUSG00000004221	miRNA-mRNA
								ENSMUSG00000030319	mRNA	Cand2		mmu-miR-669p-5p	ENSMUSG00000004221	miRNA-mRNA
								ENSMUSG00000030403	mRNA	Vasp		mmu-miR-363-5p	novel_circ_000325	miRNA-circRNA
								ENSMUSG00000030748	mRNA	Il4ra		mmu-miR-132-3p	novel_circ_000396	miRNA-circRNA
								ENSMUSG00000030990	mRNA	Pgap2		mmu-miR-148b-5p	novel_circ_000396	miRNA-circRNA
								ENSMUSG00000031258	mRNA	Xkrx		mmu-miR-17-5p	novel_circ_000396	miRNA-circRNA
								ENSMUSG00000031355	mRNA	Arhgap6		mmu-miR-17-5p	ENSMUSG00000004221	miRNA-mRNA
								ENSMUSG00000031365	mRNA	Zfp275		mmu-miR-188-3p	novel_circ_000396	miRNA-circRNA
								ENSMUSG00000031748	mRNA	Gnao1		mmu-miR-188-3p	ENSMUSG00000004221	miRNA-mRNA
								ENSMUSG00000031755	mRNA	Bbs2		mmu-miR-19a-3p	novel_circ_000396	miRNA-circRNA
								ENSMUSG00000031858	mRNA	Mau2		mmu-miR-19a-3p	ENSMUSG00000004221	miRNA-mRNA
								ENSMUSG00000031861	mRNA	Lpar2		mmu-miR-20a-5p	novel_circ_000396	miRNA-circRNA
								ENSMUSG00000031995	mRNA	St14		mmu-miR-20a-5p	ENSMUSG00000004221	miRNA-mRNA
								ENSMUSG00000032370	mRNA	Lactb		mmu-miR-20b-5p	novel_circ_000396	miRNA-circRNA
								ENSMUSG00000032440	mRNA	Tgfbr2		mmu-miR-20b-5p	ENSMUSG00000004221	miRNA-mRNA
								ENSMUSG00000032570	mRNA	Atp2c1		mmu-miR-31-5p	novel_circ_000396	miRNA-circRNA
								ENSMUSG00000032788	mRNA	Pdxk		mmu-miR-363-5p	novel_circ_000396	miRNA-circRNA
								ENSMUSG00000032845	mRNA	Alpk2		mmu-miR-421-3p	novel_circ_000396	miRNA-circRNA
								ENSMUSG00000033068	mRNA	Entpd6		mmu-miR-93-5p	novel_circ_000396	miRNA-circRNA
								ENSMUSG00000033124	mRNA	Atg9a		mmu-miR-93-5p	ENSMUSG00000004221	miRNA-mRNA
								ENSMUSG00000033159	mRNA	Cnppd1		mmu-miR-132-3p	novel_circ_000701	miRNA-circRNA
								ENSMUSG00000033416	mRNA	Gucd1		mmu-miR-148b-5p	novel_circ_000701	miRNA-circRNA
								ENSMUSG00000033792	mRNA	Atp7a		mmu-miR-17-5p	novel_circ_000701	miRNA-circRNA
								ENSMUSG00000033964	mRNA	Zbtb41		mmu-miR-185-3p	novel_circ_000701	miRNA-circRNA
								ENSMUSG00000034118	mRNA	Tpst1		mmu-miR-185-3p	ENSMUSG00000004221	miRNA-mRNA
								ENSMUSG00000034663	mRNA	Bmp2k		mmu-miR-188-3p	novel_circ_000701	miRNA-circRNA
								ENSMUSG00000034959	mRNA	Rubcnl		mmu-miR-1981-5p	novel_circ_000701	miRNA-circRNA
								ENSMUSG00000035095	mRNA	Fam167a		mmu-miR-20a-5p	novel_circ_000701	miRNA-circRNA
								ENSMUSG00000035285	mRNA	Nat14		mmu-miR-20b-5p	novel_circ_000701	miRNA-circRNA
								ENSMUSG00000035649	mRNA	Zcchc7		mmu-miR-298-5p	novel_circ_000701	miRNA-circRNA
								ENSMUSG00000035798	mRNA	Zdhhc17		mmu-miR-93-5p	novel_circ_000701	miRNA-circRNA
								ENSMUSG00000035828	mRNA	Pim3		mmu-miR-17-5p	ENSMUSG00000004730	miRNA-mRNA
								ENSMUSG00000036282	mRNA	Naa30		mmu-miR-20a-5p	ENSMUSG00000004730	miRNA-mRNA
								ENSMUSG00000036452	mRNA	Arhgap26		mmu-miR-20b-5p	ENSMUSG00000004730	miRNA-mRNA
								ENSMUSG00000036661	mRNA	Dennd3		mmu-miR-17-5p	novel_circ_000450	miRNA-circRNA
								ENSMUSG00000036686	mRNA	Cc2d1a		mmu-miR-20a-5p	novel_circ_000450	miRNA-circRNA
								ENSMUSG00000036948	mRNA	Map11		mmu-miR-20b-5p	novel_circ_000450	miRNA-circRNA
								ENSMUSG00000037318	mRNA	Traf3ip3		mmu-miR-17-5p	novel_circ_000109	miRNA-circRNA
								ENSMUSG00000037946	mRNA	Fgd3		mmu-miR-17-5p	ENSMUSG00000005501	miRNA-mRNA
								ENSMUSG00000038122	mRNA	Tbc1d32		mmu-miR-181a-1-3p	novel_circ_000109	miRNA-circRNA
								ENSMUSG00000038172	mRNA	Ttc39b		mmu-miR-181a-1-3p	ENSMUSG00000005501	miRNA-mRNA
								ENSMUSG00000038332	mRNA	Sesn1		mmu-miR-181a-5p	novel_circ_000109	miRNA-circRNA
								ENSMUSG00000038369	mRNA	Ncoa6		mmu-miR-181a-5p	ENSMUSG00000005501	miRNA-mRNA
								ENSMUSG00000038495	mRNA	Otud7b		mmu-miR-181c-3p	novel_circ_000109	miRNA-circRNA
								ENSMUSG00000038543	mRNA	BC028528		mmu-miR-181c-3p	ENSMUSG00000005501	miRNA-mRNA
								ENSMUSG00000038886	mRNA	Man2a2		mmu-miR-188-3p	ENSMUSG00000005501	miRNA-mRNA
								ENSMUSG00000039205	mRNA	Ciz1		mmu-miR-27b-3p	novel_circ_000109	miRNA-circRNA
								ENSMUSG00000039219	mRNA	Arid4b		mmu-miR-27b-3p	ENSMUSG00000005501	miRNA-mRNA
								ENSMUSG00000039242	mRNA	B3galnt2		mmu-miR-301b-5p	novel_circ_000109	miRNA-circRNA
								ENSMUSG00000039456	mRNA	Morc3		mmu-miR-301b-5p	ENSMUSG00000005501	miRNA-mRNA
								ENSMUSG00000039599	mRNA	Fam149b		mmu-miR-421-3p	ENSMUSG00000005501	miRNA-mRNA
								ENSMUSG00000039656	mRNA	Rxrb		mmu-miR-467c-5p	novel_circ_000109	miRNA-circRNA
								ENSMUSG00000039783	mRNA	Kmo		mmu-miR-467c-5p	ENSMUSG00000005501	miRNA-mRNA
								ENSMUSG00000039981	mRNA	Zc3h12d		mmu-miR-542-3p	ENSMUSG00000005501	miRNA-mRNA
								ENSMUSG00000040350	mRNA	Trim7		mmu-miR-93-5p	novel_circ_000109	miRNA-circRNA
								ENSMUSG00000040447	mRNA	Spns2		mmu-miR-93-5p	ENSMUSG00000005501	miRNA-mRNA
								ENSMUSG00000040697	mRNA	Dnajc16		mmu-miR-1981-5p	novel_circ_000290	miRNA-circRNA
								ENSMUSG00000040785	mRNA	Ttc3		mmu-miR-1981-5p	ENSMUSG00000005540	miRNA-mRNA
								ENSMUSG00000040952	mRNA	Rps19		mmu-miR-301a-5p	ENSMUSG00000005540	miRNA-mRNA
								ENSMUSG00000040957	mRNA	Cables1		mmu-miR-301b-5p	novel_circ_000290	miRNA-circRNA
								ENSMUSG00000041642	mRNA	Kif21b		mmu-miR-301b-5p	ENSMUSG00000005540	miRNA-mRNA
								ENSMUSG00000042043	mRNA	Tbca		mmu-miR-301a-5p	novel_circ_000429	miRNA-circRNA
								ENSMUSG00000042351	mRNA	Grap2		mmu-miR-301b-5p	novel_circ_000429	miRNA-circRNA
								ENSMUSG00000044147	mRNA	Arf6		mmu-miR-15a-5p	ENSMUSG00000006301	miRNA-mRNA
								ENSMUSG00000044453	mRNA	Ffar1		mmu-miR-8103	novel_circ_000226	miRNA-circRNA
								ENSMUSG00000044768	mRNA	D1Ertd622e		mmu-miR-8103	ENSMUSG00000006301	miRNA-mRNA
								ENSMUSG00000045092	mRNA	S1pr1		mmu-miR-3471	novel_circ_000741	miRNA-circRNA
								ENSMUSG00000046139	mRNA	Patl1		mmu-miR-3471	ENSMUSG00000008200	miRNA-mRNA
								ENSMUSG00000046169	mRNA	Adamts6		mmu-miR-18b-5p	ENSMUSG00000008683	miRNA-mRNA
								ENSMUSG00000046841	mRNA	Ckap4		mmu-miR-542-3p	ENSMUSG00000008683	miRNA-mRNA
								ENSMUSG00000047180	mRNA	Neurl3		mmu-miR-363-5p	novel_circ_000810	miRNA-circRNA
								ENSMUSG00000048007	mRNA	Timm8a1		mmu-miR-363-5p	ENSMUSG00000010376	miRNA-mRNA
								ENSMUSG00000049044	mRNA	Rapgef4		mmu-miR-363-5p	novel_circ_000846	miRNA-circRNA
								ENSMUSG00000049892	mRNA	Rasd1		mmu-miR-18b-3p	novel_circ_000886	miRNA-circRNA
								ENSMUSG00000050271	mRNA	Prag1		mmu-miR-18b-3p	ENSMUSG00000010376	miRNA-mRNA
								ENSMUSG00000050890	mRNA	Pdik1l		mmu-miR-23b-3p	novel_circ_000886	miRNA-circRNA
								ENSMUSG00000051590	mRNA	Map3k19		mmu-miR-23b-3p	ENSMUSG00000010376	miRNA-mRNA
								ENSMUSG00000052525	mRNA	Spdya		mmu-miR-5103	novel_circ_000380	miRNA-circRNA
								ENSMUSG00000052833	mRNA	Sae1		mmu-miR-5103	ENSMUSG00000014444	miRNA-mRNA
								ENSMUSG00000053113	mRNA	Socs3		mmu-miR-1933-3p	ENSMUSG00000014444	miRNA-mRNA
								ENSMUSG00000053205	mRNA	Styx		mmu-miR-5103	novel_circ_000493	miRNA-circRNA
								ENSMUSG00000053560	mRNA	Ier2		mmu-miR-1933-3p	ENSMUSG00000015087	miRNA-mRNA
								ENSMUSG00000054309	mRNA	Cpsf3		mmu-miR-298-5p	novel_circ_000123	miRNA-circRNA
								ENSMUSG00000054321	mRNA	Taf4b		mmu-miR-298-5p	ENSMUSG00000015087	miRNA-mRNA
								ENSMUSG00000054383	mRNA	Pnma1		mmu-miR-188-3p	ENSMUSG00000015087	miRNA-mRNA
								ENSMUSG00000054435	mRNA	Gimap4		mmu-miR-298-5p	novel_circ_000493	miRNA-circRNA
								ENSMUSG00000054648	mRNA	Zfp869		mmu-miR-30e-5p	ENSMUSG00000015087	miRNA-mRNA
								ENSMUSG00000055430	mRNA	Nap1l5		mmu-miR-17-5p	ENSMUSG00000015243	miRNA-mRNA
								ENSMUSG00000056019	mRNA	Zfp709		mmu-miR-19a-3p	ENSMUSG00000015243	miRNA-mRNA
								ENSMUSG00000056144	mRNA	Trim34a		mmu-miR-20a-5p	ENSMUSG00000015243	miRNA-mRNA
								ENSMUSG00000056602	mRNA	Fry		mmu-miR-20b-5p	ENSMUSG00000015243	miRNA-mRNA
								ENSMUSG00000057649	mRNA	Brd9		mmu-miR-30d-3p	novel_circ_000396	miRNA-circRNA
								ENSMUSG00000057842	mRNA	Zfp595		mmu-miR-30d-3p	ENSMUSG00000015243	miRNA-mRNA
								ENSMUSG00000058318	mRNA	Phf21a		mmu-miR-93-5p	ENSMUSG00000015243	miRNA-mRNA
								ENSMUSG00000058587	mRNA	Tmod3		mmu-miR-1981-5p	ENSMUSG00000015243	miRNA-mRNA
								ENSMUSG00000058709	mRNA	Egln2		mmu-miR-30d-3p	novel_circ_000701	miRNA-circRNA
								ENSMUSG00000061972	mRNA	Olfr99		mmu-miR-15a-5p	novel_circ_000110	miRNA-circRNA
								ENSMUSG00000063382	mRNA	Bcl9l		mmu-miR-15a-5p	ENSMUSG00000015316	miRNA-mRNA
								ENSMUSG00000063410	mRNA	Stk24		mmu-miR-1933-3p	novel_circ_000110	miRNA-circRNA
								ENSMUSG00000063524	mRNA	Eno1		mmu-miR-1933-3p	ENSMUSG00000015316	miRNA-mRNA
								ENSMUSG00000064289	mRNA	Tank		mmu-miR-455-3p	novel_circ_000119	miRNA-circRNA
								ENSMUSG00000066595	mRNA	Flvcr1		mmu-miR-455-3p	ENSMUSG00000015316	miRNA-mRNA
								ENSMUSG00000067341	mRNA	H2-Eb2		mmu-miR-455-3p	novel_circ_000150	miRNA-circRNA
								ENSMUSG00000069094	mRNA	Pde7a		mmu-miR-455-3p	novel_circ_000886	miRNA-circRNA
								ENSMUSG00000069892	mRNA	9930111J21Rik2		mmu-miR-132-3p	ENSMUSG00000015597	miRNA-mRNA
								ENSMUSG00000073062	mRNA	Zxdb		mmu-miR-1981-5p	ENSMUSG00000015597	miRNA-mRNA
								ENSMUSG00000073725	mRNA	Lmbrd1		mmu-miR-31-5p	ENSMUSG00000015597	miRNA-mRNA
								ENSMUSG00000074071	mRNA	Fam169b		mmu-miR-132-3p	novel_circ_000971	miRNA-circRNA
								ENSMUSG00000074305	mRNA	Peak1		mmu-miR-27b-3p	novel_circ_000971	miRNA-circRNA
								ENSMUSG00000075602	mRNA	Ly6a		mmu-miR-27b-3p	ENSMUSG00000015597	miRNA-mRNA
								ENSMUSG00000078622	mRNA	Ccdc47		mmu-miR-363-5p	novel_circ_000971	miRNA-circRNA
								ENSMUSG00000078762	mRNA	Haus5		mmu-miR-363-5p	ENSMUSG00000015597	miRNA-mRNA
								ENSMUSG00000079445	mRNA	B3gnt7		mmu-miR-467a-5p	novel_circ_000971	miRNA-circRNA
								ENSMUSG00000089756	mRNA	Zfp966		mmu-miR-467a-5p	ENSMUSG00000015597	miRNA-mRNA
								ENSMUSG00000089847	mRNA	Timm10b		mmu-miR-148a-3p	novel_circ_000154	miRNA-circRNA
								ENSMUSG00000090394	mRNA	4930523C07Rik		mmu-miR-148a-3p	ENSMUSG00000016256	miRNA-mRNA
								ENSMUSG00000097392	mRNA	Thoc2l		mmu-miR-669a-5p	novel_circ_000154	miRNA-circRNA
								ENSMUSG00000099041	mRNA	Gm28035		mmu-miR-669a-5p	ENSMUSG00000016256	miRNA-mRNA
								ENSMUSG00000110206	mRNA	Flt3l		mmu-miR-669p-5p	novel_circ_000154	miRNA-circRNA
								mmu-miR-1933-3p	miRNA	mmu-miR-1933-3p		mmu-miR-669p-5p	ENSMUSG00000016256	miRNA-mRNA
								mmu-miR-542-3p	miRNA	mmu-miR-542-3p		mmu-miR-148a-3p	novel_circ_000230	miRNA-circRNA
								mmu-miR-669a-5p	miRNA	mmu-miR-669a-5p		mmu-miR-455-3p	novel_circ_000230	miRNA-circRNA
								mmu-miR-669p-5p	miRNA	mmu-miR-669p-5p		mmu-miR-455-3p	ENSMUSG00000016256	miRNA-mRNA
								mmu-miR-18b-5p	miRNA	mmu-miR-18b-5p		mmu-miR-17-5p	ENSMUSG00000016756	miRNA-mRNA
								mmu-miR-148b-5p	miRNA	mmu-miR-148b-5p		mmu-miR-19a-3p	ENSMUSG00000016756	miRNA-mRNA
								mmu-miR-15a-5p	miRNA	mmu-miR-15a-5p		mmu-miR-20a-5p	ENSMUSG00000016756	miRNA-mRNA
								mmu-miR-188-3p	miRNA	mmu-miR-188-3p		mmu-miR-20b-5p	ENSMUSG00000016756	miRNA-mRNA
								mmu-miR-450a-1-3p	miRNA	mmu-miR-450a-1-3p		mmu-miR-23b-3p	novel_circ_000396	miRNA-circRNA
								mmu-miR-455-5p	miRNA	mmu-miR-455-5p		mmu-miR-23b-3p	ENSMUSG00000016756	miRNA-mRNA
								mmu-miR-505-5p	miRNA	mmu-miR-505-5p		mmu-miR-30d-3p	ENSMUSG00000016756	miRNA-mRNA
								mmu-miR-877-3p	miRNA	mmu-miR-877-3p		mmu-miR-30e-5p	novel_circ_000396	miRNA-circRNA
								mmu-miR-301a-5p	miRNA	mmu-miR-301a-5p		mmu-miR-30e-5p	ENSMUSG00000016756	miRNA-mRNA
								mmu-miR-8103	miRNA	mmu-miR-8103		mmu-miR-542-3p	novel_circ_000396	miRNA-circRNA
								mmu-miR-30e-5p	miRNA	mmu-miR-30e-5p		mmu-miR-542-3p	ENSMUSG00000016756	miRNA-mRNA
								mmu-miR-23b-3p	miRNA	mmu-miR-23b-3p		mmu-miR-93-5p	ENSMUSG00000016756	miRNA-mRNA
								mmu-miR-30d-3p	miRNA	mmu-miR-30d-3p		mmu-miR-181a-5p	ENSMUSG00000016756	miRNA-mRNA
								mmu-miR-185-3p	miRNA	mmu-miR-185-3p		mmu-miR-301b-5p	ENSMUSG00000016756	miRNA-mRNA
								mmu-miR-181a-5p	miRNA	mmu-miR-181a-5p		mmu-miR-542-3p	ENSMUSG00000018567	miRNA-mRNA
								mmu-miR-301b-5p	miRNA	mmu-miR-301b-5p		mmu-miR-148b-5p	novel_circ_000713	miRNA-circRNA
								mmu-miR-351-5p	miRNA	mmu-miR-351-5p		mmu-miR-148b-5p	ENSMUSG00000018809	miRNA-mRNA
								mmu-miR-363-5p	miRNA	mmu-miR-363-5p		mmu-miR-351-5p	novel_circ_000840	miRNA-circRNA
								mmu-miR-298-5p	miRNA	mmu-miR-298-5p		mmu-miR-351-5p	ENSMUSG00000019139	miRNA-mRNA
								mmu-miR-504-5p	miRNA	mmu-miR-504-5p		mmu-miR-15a-5p	ENSMUSG00000019139	miRNA-mRNA
								mmu-miR-362-5p	miRNA	mmu-miR-362-5p		mmu-miR-351-5p	novel_circ_000886	miRNA-circRNA
								mmu-miR-421-3p	miRNA	mmu-miR-421-3p		mmu-miR-17-5p	ENSMUSG00000020064	miRNA-mRNA
								mmu-miR-1981-5p	miRNA	mmu-miR-1981-5p		mmu-miR-20a-5p	ENSMUSG00000020064	miRNA-mRNA
								mmu-miR-132-3p	miRNA	mmu-miR-132-3p		mmu-miR-20b-5p	ENSMUSG00000020064	miRNA-mRNA
								mmu-miR-31-5p	miRNA	mmu-miR-31-5p		mmu-miR-93-5p	ENSMUSG00000020064	miRNA-mRNA
								mmu-miR-3471	miRNA	mmu-miR-3471		mmu-miR-93-5p	novel_circ_000450	miRNA-circRNA
								mmu-miR-17-5p	miRNA	mmu-miR-17-5p		mmu-miR-15a-5p	ENSMUSG00000020238	miRNA-mRNA
								mmu-miR-19a-3p	miRNA	mmu-miR-19a-3p		mmu-miR-542-3p	ENSMUSG00000020238	miRNA-mRNA
								mmu-miR-20a-5p	miRNA	mmu-miR-20a-5p		mmu-miR-298-5p	ENSMUSG00000020272	miRNA-mRNA
								mmu-miR-20b-5p	miRNA	mmu-miR-20b-5p		mmu-miR-542-3p	ENSMUSG00000020272	miRNA-mRNA
								mmu-miR-93-5p	miRNA	mmu-miR-93-5p		mmu-miR-1981-5p	ENSMUSG00000020279	miRNA-mRNA
								mmu-miR-181a-1-3p	miRNA	mmu-miR-181a-1-3p		mmu-miR-23b-3p	novel_circ_000045	miRNA-circRNA
								mmu-miR-181c-3p	miRNA	mmu-miR-181c-3p		mmu-miR-23b-3p	ENSMUSG00000020279	miRNA-mRNA
								mmu-miR-27b-3p	miRNA	mmu-miR-27b-3p		mmu-miR-188-3p	ENSMUSG00000020279	miRNA-mRNA
								mmu-miR-467c-5p	miRNA	mmu-miR-467c-5p		mmu-miR-23b-3p	novel_circ_000290	miRNA-circRNA
								mmu-miR-18b-3p	miRNA	mmu-miR-18b-3p		mmu-miR-30d-3p	ENSMUSG00000020279	miRNA-mRNA
								mmu-miR-5103	miRNA	mmu-miR-5103		mmu-miR-542-3p	ENSMUSG00000020279	miRNA-mRNA
								mmu-miR-455-3p	miRNA	mmu-miR-455-3p		mmu-miR-27b-3p	ENSMUSG00000020376	miRNA-mRNA
								mmu-miR-467a-5p	miRNA	mmu-miR-467a-5p		mmu-miR-30d-3p	novel_circ_000971	miRNA-circRNA
								mmu-miR-148a-3p	miRNA	mmu-miR-148a-3p		mmu-miR-30d-3p	ENSMUSG00000020376	miRNA-mRNA
								mmu-miR-24-2-5p	miRNA	mmu-miR-24-2-5p		mmu-miR-362-5p	ENSMUSG00000020376	miRNA-mRNA
								mmu-miR-351-3p	miRNA	mmu-miR-351-3p		mmu-miR-421-3p	ENSMUSG00000020376	miRNA-mRNA
								mmu-miR-503-3p	miRNA	mmu-miR-503-3p		mmu-miR-185-3p	ENSMUSG00000020743	miRNA-mRNA
								mmu-miR-148a-5p	miRNA	mmu-miR-148a-5p		mmu-miR-185-3p	novel_circ_000528	miRNA-circRNA
								mmu-miR-322-3p	miRNA	mmu-miR-322-3p		mmu-miR-132-3p	ENSMUSG00000020949	miRNA-mRNA
								mmu-miR-669a-3p	miRNA	mmu-miR-669a-3p		mmu-miR-23b-3p	ENSMUSG00000020949	miRNA-mRNA
								mmu-miR-669o-3p	miRNA	mmu-miR-669o-3p		mmu-miR-24-2-5p	novel_circ_000248	miRNA-circRNA
								mmu-miR-181b-5p	miRNA	mmu-miR-181b-5p		mmu-miR-24-2-5p	ENSMUSG00000020949	miRNA-mRNA
								mmu-miR-296-3p	miRNA	mmu-miR-296-3p		mmu-miR-30d-3p	novel_circ_000248	miRNA-circRNA
								mmu-miR-338-5p	miRNA	mmu-miR-338-5p		mmu-miR-30d-3p	ENSMUSG00000020949	miRNA-mRNA
								mmu-miR-3061-5p	miRNA	mmu-miR-3061-5p		mmu-miR-24-2-5p	novel_circ_000396	miRNA-circRNA
								mmu-miR-181a-2-3p	miRNA	mmu-miR-181a-2-3p		mmu-miR-30e-5p	ENSMUSG00000020949	miRNA-mRNA
								mmu-miR-363-3p	miRNA	mmu-miR-363-3p		mmu-miR-17-5p	ENSMUSG00000021109	miRNA-mRNA
								mmu-miR-1198-3p	miRNA	mmu-miR-1198-3p		mmu-miR-301b-5p	ENSMUSG00000021109	miRNA-mRNA
								mmu-miR-3074-1-3p	miRNA	mmu-miR-3074-1-3p		mmu-miR-351-3p	novel_circ_000109	miRNA-circRNA
								mmu-miR-467b-5p	miRNA	mmu-miR-467b-5p		mmu-miR-351-3p	ENSMUSG00000021109	miRNA-mRNA
								mmu-miR-130b-5p	miRNA	mmu-miR-130b-5p		mmu-miR-421-3p	ENSMUSG00000021109	miRNA-mRNA
								mmu-miR-467e-5p	miRNA	mmu-miR-467e-5p		mmu-miR-503-3p	novel_circ_000109	miRNA-circRNA
								mmu-miR-139-5p	miRNA	mmu-miR-139-5p		mmu-miR-503-3p	ENSMUSG00000021109	miRNA-mRNA
								mmu-miR-669c-5p	miRNA	mmu-miR-669c-5p		mmu-miR-542-3p	ENSMUSG00000021109	miRNA-mRNA
								mmu-miR-18a-5p	miRNA	mmu-miR-18a-5p		mmu-miR-93-5p	ENSMUSG00000021109	miRNA-mRNA
								mmu-miR-181d-5p	miRNA	mmu-miR-181d-5p		mmu-miR-20a-5p	ENSMUSG00000021109	miRNA-mRNA
								mmu-miR-744-3p	miRNA	mmu-miR-744-3p		mmu-miR-20b-5p	ENSMUSG00000021109	miRNA-mRNA
												mmu-miR-421-3p	novel_circ_000450	miRNA-circRNA
												mmu-miR-503-3p	novel_circ_000450	miRNA-circRNA
												mmu-miR-542-3p	novel_circ_000450	miRNA-circRNA
												mmu-miR-18b-5p	ENSMUSG00000021125	miRNA-mRNA
												mmu-miR-17-5p	ENSMUSG00000021180	miRNA-mRNA
												mmu-miR-19a-3p	ENSMUSG00000021180	miRNA-mRNA
												mmu-miR-20a-5p	ENSMUSG00000021180	miRNA-mRNA
												mmu-miR-20b-5p	ENSMUSG00000021180	miRNA-mRNA
												mmu-miR-23b-3p	ENSMUSG00000021180	miRNA-mRNA
												mmu-miR-30e-5p	ENSMUSG00000021180	miRNA-mRNA
												mmu-miR-542-3p	ENSMUSG00000021180	miRNA-mRNA
												mmu-miR-93-5p	ENSMUSG00000021180	miRNA-mRNA
												mmu-miR-15a-5p	ENSMUSG00000021276	miRNA-mRNA
												mmu-miR-1933-3p	ENSMUSG00000021276	miRNA-mRNA
												mmu-miR-301b-5p	novel_circ_000150	miRNA-circRNA
												mmu-miR-301b-5p	ENSMUSG00000021276	miRNA-mRNA
												mmu-miR-421-3p	ENSMUSG00000021276	miRNA-mRNA
												mmu-miR-301b-5p	novel_circ_000226	miRNA-circRNA
												mmu-miR-148b-5p	ENSMUSG00000021277	miRNA-mRNA
												mmu-miR-15a-5p	ENSMUSG00000021277	miRNA-mRNA
												mmu-miR-188-3p	ENSMUSG00000021277	miRNA-mRNA
												mmu-miR-19a-3p	novel_circ_000109	miRNA-circRNA
												mmu-miR-19a-3p	ENSMUSG00000021277	miRNA-mRNA
												mmu-miR-27b-3p	ENSMUSG00000021277	miRNA-mRNA
												mmu-miR-301b-5p	ENSMUSG00000021277	miRNA-mRNA
												mmu-miR-351-3p	ENSMUSG00000021277	miRNA-mRNA
												mmu-miR-362-5p	ENSMUSG00000021277	miRNA-mRNA
												mmu-miR-542-3p	ENSMUSG00000021277	miRNA-mRNA
												mmu-miR-1933-3p	ENSMUSG00000021277	miRNA-mRNA
												mmu-miR-27b-3p	novel_circ_000150	miRNA-circRNA
												mmu-miR-27b-3p	novel_circ_000437	miRNA-circRNA
												mmu-miR-351-3p	novel_circ_000437	miRNA-circRNA
												mmu-miR-17-5p	ENSMUSG00000021585	miRNA-mRNA
												mmu-miR-19a-3p	ENSMUSG00000021585	miRNA-mRNA
												mmu-miR-20a-5p	ENSMUSG00000021585	miRNA-mRNA
												mmu-miR-20b-5p	ENSMUSG00000021585	miRNA-mRNA
												mmu-miR-30e-5p	ENSMUSG00000021585	miRNA-mRNA
												mmu-miR-93-5p	ENSMUSG00000021585	miRNA-mRNA
												mmu-miR-1981-5p	novel_circ_000450	miRNA-circRNA
												mmu-miR-1981-5p	ENSMUSG00000021585	miRNA-mRNA
												mmu-miR-30e-5p	novel_circ_000450	miRNA-circRNA
												mmu-miR-18b-5p	ENSMUSG00000021615	miRNA-mRNA
												mmu-miR-542-3p	ENSMUSG00000021615	miRNA-mRNA
												mmu-miR-504-5p	ENSMUSG00000021624	miRNA-mRNA
												mmu-miR-542-3p	ENSMUSG00000021624	miRNA-mRNA
												mmu-miR-185-3p	novel_circ_000927	miRNA-circRNA
												mmu-miR-185-3p	ENSMUSG00000021624	miRNA-mRNA
												mmu-miR-542-3p	novel_circ_000927	miRNA-circRNA
												mmu-miR-542-3p	ENSMUSG00000021681	miRNA-mRNA
												mmu-miR-185-3p	novel_circ_000437	miRNA-circRNA
												mmu-miR-185-3p	ENSMUSG00000021701	miRNA-mRNA
												mmu-miR-27b-3p	ENSMUSG00000021701	miRNA-mRNA
												mmu-miR-421-3p	ENSMUSG00000021701	miRNA-mRNA
												mmu-miR-1933-3p	ENSMUSG00000022185	miRNA-mRNA
												mmu-miR-185-3p	novel_circ_000552	miRNA-circRNA
												mmu-miR-185-3p	ENSMUSG00000022661	miRNA-mRNA
												mmu-miR-23b-3p	ENSMUSG00000022661	miRNA-mRNA
												mmu-miR-542-3p	ENSMUSG00000022661	miRNA-mRNA
												mmu-miR-148a-5p	novel_circ_000396	miRNA-circRNA
												mmu-miR-148a-5p	ENSMUSG00000022752	miRNA-mRNA
												mmu-miR-148b-5p	ENSMUSG00000022752	miRNA-mRNA
												mmu-miR-23b-3p	ENSMUSG00000022752	miRNA-mRNA
												mmu-miR-30d-3p	ENSMUSG00000022752	miRNA-mRNA
												mmu-miR-30e-5p	ENSMUSG00000022752	miRNA-mRNA
												mmu-miR-322-3p	novel_circ_000396	miRNA-circRNA
												mmu-miR-322-3p	ENSMUSG00000022752	miRNA-mRNA
												mmu-miR-421-3p	ENSMUSG00000022752	miRNA-mRNA
												mmu-miR-542-3p	ENSMUSG00000022752	miRNA-mRNA
												mmu-miR-669a-3p	novel_circ_000396	miRNA-circRNA
												mmu-miR-669a-3p	ENSMUSG00000022752	miRNA-mRNA
												mmu-miR-669o-3p	novel_circ_000396	miRNA-circRNA
												mmu-miR-669o-3p	ENSMUSG00000022752	miRNA-mRNA
												mmu-miR-877-3p	novel_circ_000396	miRNA-circRNA
												mmu-miR-877-3p	ENSMUSG00000022752	miRNA-mRNA
												mmu-miR-148a-5p	novel_circ_000450	miRNA-circRNA
												mmu-miR-181a-5p	novel_circ_000450	miRNA-circRNA
												mmu-miR-181a-5p	ENSMUSG00000022752	miRNA-mRNA
												mmu-miR-181b-5p	novel_circ_000450	miRNA-circRNA
												mmu-miR-181b-5p	ENSMUSG00000022752	miRNA-mRNA
												mmu-miR-1981-5p	ENSMUSG00000022752	miRNA-mRNA
												mmu-miR-23b-3p	novel_circ_000450	miRNA-circRNA
												mmu-miR-296-3p	novel_circ_000450	miRNA-circRNA
												mmu-miR-296-3p	ENSMUSG00000022752	miRNA-mRNA
												mmu-miR-322-3p	novel_circ_000450	miRNA-circRNA
												mmu-miR-338-5p	novel_circ_000450	miRNA-circRNA
												mmu-miR-338-5p	ENSMUSG00000022752	miRNA-mRNA
												mmu-miR-503-3p	ENSMUSG00000022752	miRNA-mRNA
												mmu-miR-298-5p	ENSMUSG00000022766	miRNA-mRNA
												mmu-miR-298-5p	novel_circ_000154	miRNA-circRNA
												mmu-miR-877-3p	novel_circ_000154	miRNA-circRNA
												mmu-miR-877-3p	ENSMUSG00000022766	miRNA-mRNA
												mmu-miR-298-5p	novel_circ_000437	miRNA-circRNA
												mmu-miR-188-3p	ENSMUSG00000022837	miRNA-mRNA
												mmu-miR-23b-3p	ENSMUSG00000022837	miRNA-mRNA
												mmu-miR-148b-5p	novel_circ_000154	miRNA-circRNA
												mmu-miR-148b-5p	ENSMUSG00000022901	miRNA-mRNA
												mmu-miR-363-5p	novel_circ_000154	miRNA-circRNA
												mmu-miR-363-5p	ENSMUSG00000022901	miRNA-mRNA
												mmu-miR-504-5p	novel_circ_000154	miRNA-circRNA
												mmu-miR-504-5p	ENSMUSG00000022901	miRNA-mRNA
												mmu-miR-669a-5p	ENSMUSG00000022901	miRNA-mRNA
												mmu-miR-669p-5p	ENSMUSG00000022901	miRNA-mRNA
												mmu-miR-301b-5p	ENSMUSG00000022901	miRNA-mRNA
												mmu-miR-132-3p	ENSMUSG00000022914	miRNA-mRNA
												mmu-miR-1981-5p	ENSMUSG00000022914	miRNA-mRNA
												mmu-miR-23b-3p	ENSMUSG00000022914	miRNA-mRNA
												mmu-miR-31-5p	ENSMUSG00000022914	miRNA-mRNA
												mmu-miR-504-5p	ENSMUSG00000022914	miRNA-mRNA
												mmu-miR-188-3p	ENSMUSG00000022914	miRNA-mRNA
												mmu-miR-301b-5p	ENSMUSG00000022914	miRNA-mRNA
												mmu-miR-504-5p	novel_circ_000290	miRNA-circRNA
												mmu-miR-17-5p	ENSMUSG00000023008	miRNA-mRNA
												mmu-miR-185-3p	ENSMUSG00000023008	miRNA-mRNA
												mmu-miR-20a-5p	ENSMUSG00000023008	miRNA-mRNA
												mmu-miR-20b-5p	ENSMUSG00000023008	miRNA-mRNA
												mmu-miR-3061-5p	novel_circ_000701	miRNA-circRNA
												mmu-miR-3061-5p	ENSMUSG00000023008	miRNA-mRNA
												mmu-miR-93-5p	ENSMUSG00000023008	miRNA-mRNA
												mmu-miR-542-3p	ENSMUSG00000023143	miRNA-mRNA
												mmu-miR-181a-2-3p	novel_circ_000150	miRNA-circRNA
												mmu-miR-181a-2-3p	ENSMUSG00000024063	miRNA-mRNA
												mmu-miR-188-3p	ENSMUSG00000024063	miRNA-mRNA
												mmu-miR-1981-5p	ENSMUSG00000024063	miRNA-mRNA
												mmu-miR-27b-3p	ENSMUSG00000024063	miRNA-mRNA
												mmu-miR-301b-5p	ENSMUSG00000024063	miRNA-mRNA
												mmu-miR-421-3p	ENSMUSG00000024063	miRNA-mRNA
												mmu-miR-542-3p	ENSMUSG00000024063	miRNA-mRNA
												mmu-miR-188-3p	ENSMUSG00000024098	miRNA-mRNA
												mmu-miR-301b-5p	ENSMUSG00000024098	miRNA-mRNA
												mmu-miR-504-5p	ENSMUSG00000024098	miRNA-mRNA
												mmu-miR-17-5p	ENSMUSG00000024193	miRNA-mRNA
												mmu-miR-20a-5p	ENSMUSG00000024193	miRNA-mRNA
												mmu-miR-20b-5p	ENSMUSG00000024193	miRNA-mRNA
												mmu-miR-542-3p	ENSMUSG00000024193	miRNA-mRNA
												mmu-miR-93-5p	ENSMUSG00000024193	miRNA-mRNA
												mmu-miR-542-3p	ENSMUSG00000024474	miRNA-mRNA
												mmu-miR-181b-5p	novel_circ_000208	miRNA-circRNA
												mmu-miR-181b-5p	ENSMUSG00000024675	miRNA-mRNA
												mmu-miR-181b-5p	novel_circ_000917	miRNA-circRNA
												mmu-miR-148b-5p	ENSMUSG00000024758	miRNA-mRNA
												mmu-miR-15a-5p	novel_circ_000154	miRNA-circRNA
												mmu-miR-15a-5p	ENSMUSG00000024758	miRNA-mRNA
												mmu-miR-30d-3p	novel_circ_000154	miRNA-circRNA
												mmu-miR-30d-3p	ENSMUSG00000024758	miRNA-mRNA
												mmu-miR-15a-5p	novel_circ_000230	miRNA-circRNA
												mmu-miR-30d-3p	novel_circ_000230	miRNA-circRNA
												mmu-miR-3471	ENSMUSG00000024758	miRNA-mRNA
												mmu-miR-15a-5p	ENSMUSG00000025019	miRNA-mRNA
												mmu-miR-23b-3p	novel_circ_000110	miRNA-circRNA
												mmu-miR-23b-3p	ENSMUSG00000025019	miRNA-mRNA
												mmu-miR-363-3p	novel_circ_000110	miRNA-circRNA
												mmu-miR-363-3p	ENSMUSG00000025019	miRNA-mRNA
												mmu-miR-301b-5p	novel_circ_000095	miRNA-circRNA
												mmu-miR-301b-5p	ENSMUSG00000025047	miRNA-mRNA
												mmu-miR-18b-5p	ENSMUSG00000025162	miRNA-mRNA
												mmu-miR-1981-5p	ENSMUSG00000025340	miRNA-mRNA
												mmu-miR-362-5p	ENSMUSG00000025340	miRNA-mRNA
												mmu-miR-455-3p	ENSMUSG00000025352	miRNA-mRNA
												mmu-miR-467a-5p	novel_circ_000119	miRNA-circRNA
												mmu-miR-467a-5p	ENSMUSG00000025352	miRNA-mRNA
												mmu-miR-1198-3p	novel_circ_000450	miRNA-circRNA
												mmu-miR-1198-3p	ENSMUSG00000025647	miRNA-mRNA
												mmu-miR-1981-5p	ENSMUSG00000025647	miRNA-mRNA
												mmu-miR-298-5p	novel_circ_000450	miRNA-circRNA
												mmu-miR-298-5p	ENSMUSG00000025647	miRNA-mRNA
												mmu-miR-421-3p	ENSMUSG00000025647	miRNA-mRNA
												mmu-miR-1198-3p	novel_circ_000797	miRNA-circRNA
												mmu-miR-421-3p	novel_circ_000797	miRNA-circRNA
												mmu-miR-188-3p	ENSMUSG00000025795	miRNA-mRNA
												mmu-miR-23b-3p	ENSMUSG00000025795	miRNA-mRNA
												mmu-miR-301b-5p	ENSMUSG00000025795	miRNA-mRNA
												mmu-miR-185-3p	novel_circ_000248	miRNA-circRNA
												mmu-miR-185-3p	ENSMUSG00000026080	miRNA-mRNA
												mmu-miR-30d-3p	ENSMUSG00000026080	miRNA-mRNA
												mmu-miR-669a-5p	ENSMUSG00000026080	miRNA-mRNA
												mmu-miR-669p-5p	ENSMUSG00000026080	miRNA-mRNA
												mmu-miR-363-5p	ENSMUSG00000026080	miRNA-mRNA
												mmu-miR-148b-5p	ENSMUSG00000026080	miRNA-mRNA
												mmu-miR-17-5p	ENSMUSG00000026080	miRNA-mRNA
												mmu-miR-19a-3p	ENSMUSG00000026080	miRNA-mRNA
												mmu-miR-20a-5p	ENSMUSG00000026080	miRNA-mRNA
												mmu-miR-20b-5p	ENSMUSG00000026080	miRNA-mRNA
												mmu-miR-23b-3p	ENSMUSG00000026080	miRNA-mRNA
												mmu-miR-30e-5p	ENSMUSG00000026080	miRNA-mRNA
												mmu-miR-31-5p	ENSMUSG00000026080	miRNA-mRNA
												mmu-miR-93-5p	ENSMUSG00000026080	miRNA-mRNA
												mmu-miR-18b-3p	novel_circ_000701	miRNA-circRNA
												mmu-miR-18b-3p	ENSMUSG00000026080	miRNA-mRNA
												mmu-miR-1981-5p	ENSMUSG00000026080	miRNA-mRNA
												mmu-miR-3061-5p	ENSMUSG00000026080	miRNA-mRNA
												mmu-miR-1981-5p	ENSMUSG00000026283	miRNA-mRNA
												mmu-miR-31-5p	ENSMUSG00000026283	miRNA-mRNA
												mmu-miR-504-5p	ENSMUSG00000026283	miRNA-mRNA
												mmu-miR-148b-5p	ENSMUSG00000026283	miRNA-mRNA
												mmu-miR-298-5p	ENSMUSG00000026283	miRNA-mRNA
												mmu-miR-3074-1-3p	novel_circ_000230	miRNA-circRNA
												mmu-miR-3074-1-3p	ENSMUSG00000026283	miRNA-mRNA
												mmu-miR-3471	ENSMUSG00000026283	miRNA-mRNA
												mmu-miR-421-3p	ENSMUSG00000026283	miRNA-mRNA
												mmu-miR-27b-3p	ENSMUSG00000026283	miRNA-mRNA
												mmu-miR-181a-5p	novel_circ_000208	miRNA-circRNA
												mmu-miR-181a-5p	ENSMUSG00000026399	miRNA-mRNA
												mmu-miR-148a-3p	novel_circ_000226	miRNA-circRNA
												mmu-miR-148a-3p	ENSMUSG00000026447	miRNA-mRNA
												mmu-miR-15a-5p	ENSMUSG00000026447	miRNA-mRNA
												mmu-miR-362-5p	ENSMUSG00000026447	miRNA-mRNA
												mmu-miR-467b-5p	novel_circ_000226	miRNA-circRNA
												mmu-miR-467b-5p	ENSMUSG00000026447	miRNA-mRNA
												mmu-miR-181a-5p	ENSMUSG00000026489	miRNA-mRNA
												mmu-miR-301b-5p	ENSMUSG00000026489	miRNA-mRNA
												mmu-miR-30d-3p	ENSMUSG00000026489	miRNA-mRNA
												mmu-miR-3471	ENSMUSG00000026489	miRNA-mRNA
												mmu-miR-132-3p	ENSMUSG00000026490	miRNA-mRNA
												mmu-miR-27b-3p	ENSMUSG00000026490	miRNA-mRNA
												mmu-miR-30d-3p	ENSMUSG00000026490	miRNA-mRNA
												mmu-miR-363-5p	ENSMUSG00000026490	miRNA-mRNA
												mmu-miR-421-3p	ENSMUSG00000026490	miRNA-mRNA
												mmu-miR-1981-5p	ENSMUSG00000026594	miRNA-mRNA
												mmu-miR-27b-3p	ENSMUSG00000026594	miRNA-mRNA
												mmu-miR-30d-3p	ENSMUSG00000026594	miRNA-mRNA
												mmu-miR-421-3p	ENSMUSG00000026594	miRNA-mRNA
												mmu-miR-130b-5p	novel_circ_000150	miRNA-circRNA
												mmu-miR-130b-5p	ENSMUSG00000026616	miRNA-mRNA
												mmu-miR-148a-5p	novel_circ_000150	miRNA-circRNA
												mmu-miR-148a-5p	ENSMUSG00000026616	miRNA-mRNA
												mmu-miR-18b-3p	novel_circ_000150	miRNA-circRNA
												mmu-miR-18b-3p	ENSMUSG00000026616	miRNA-mRNA
												mmu-miR-467e-5p	novel_circ_000150	miRNA-circRNA
												mmu-miR-467e-5p	ENSMUSG00000026616	miRNA-mRNA
												mmu-miR-301b-5p	ENSMUSG00000026707	miRNA-mRNA
												mmu-miR-188-3p	ENSMUSG00000026707	miRNA-mRNA
												mmu-miR-542-3p	ENSMUSG00000026857	miRNA-mRNA
												mmu-miR-3471	ENSMUSG00000027341	miRNA-mRNA
												mmu-miR-188-3p	ENSMUSG00000027430	miRNA-mRNA
												mmu-miR-27b-3p	ENSMUSG00000027430	miRNA-mRNA
												mmu-miR-18b-5p	ENSMUSG00000027582	miRNA-mRNA
												mmu-miR-542-3p	ENSMUSG00000027582	miRNA-mRNA
												mmu-miR-130b-5p	novel_circ_000450	miRNA-circRNA
												mmu-miR-130b-5p	ENSMUSG00000027612	miRNA-mRNA
												mmu-miR-148a-5p	ENSMUSG00000027612	miRNA-mRNA
												mmu-miR-17-5p	ENSMUSG00000027612	miRNA-mRNA
												mmu-miR-20a-5p	ENSMUSG00000027612	miRNA-mRNA
												mmu-miR-20b-5p	ENSMUSG00000027612	miRNA-mRNA
												mmu-miR-298-5p	ENSMUSG00000027612	miRNA-mRNA
												mmu-miR-504-5p	novel_circ_000450	miRNA-circRNA
												mmu-miR-504-5p	ENSMUSG00000027612	miRNA-mRNA
												mmu-miR-93-5p	ENSMUSG00000027612	miRNA-mRNA
												mmu-miR-185-3p	ENSMUSG00000027612	miRNA-mRNA
												mmu-miR-3061-5p	ENSMUSG00000027612	miRNA-mRNA
												mmu-miR-148b-5p	ENSMUSG00000027652	miRNA-mRNA
												mmu-miR-17-5p	ENSMUSG00000027652	miRNA-mRNA
												mmu-miR-20a-5p	ENSMUSG00000027652	miRNA-mRNA
												mmu-miR-20b-5p	ENSMUSG00000027652	miRNA-mRNA
												mmu-miR-23b-3p	ENSMUSG00000027652	miRNA-mRNA
												mmu-miR-93-5p	ENSMUSG00000027652	miRNA-mRNA
												mmu-miR-148b-5p	ENSMUSG00000027808	miRNA-mRNA
												mmu-miR-15a-5p	ENSMUSG00000027808	miRNA-mRNA
												mmu-miR-188-3p	ENSMUSG00000027808	miRNA-mRNA
												mmu-miR-455-5p	ENSMUSG00000027808	miRNA-mRNA
												mmu-miR-132-3p	novel_circ_000119	miRNA-circRNA
												mmu-miR-132-3p	ENSMUSG00000027882	miRNA-mRNA
												mmu-miR-1933-3p	ENSMUSG00000027882	miRNA-mRNA
												mmu-miR-132-3p	novel_circ_000535	miRNA-circRNA
												mmu-miR-185-3p	ENSMUSG00000027882	miRNA-mRNA
												mmu-miR-17-5p	ENSMUSG00000027884	miRNA-mRNA
												mmu-miR-188-3p	ENSMUSG00000027884	miRNA-mRNA
												mmu-miR-20a-5p	ENSMUSG00000027884	miRNA-mRNA
												mmu-miR-20b-5p	ENSMUSG00000027884	miRNA-mRNA
												mmu-miR-322-3p	ENSMUSG00000027884	miRNA-mRNA
												mmu-miR-93-5p	ENSMUSG00000027884	miRNA-mRNA
												mmu-miR-188-3p	novel_circ_000450	miRNA-circRNA
												mmu-miR-130b-5p	novel_circ_000396	miRNA-circRNA
												mmu-miR-130b-5p	ENSMUSG00000028053	miRNA-mRNA
												mmu-miR-17-5p	ENSMUSG00000028053	miRNA-mRNA
												mmu-miR-20a-5p	ENSMUSG00000028053	miRNA-mRNA
												mmu-miR-20b-5p	ENSMUSG00000028053	miRNA-mRNA
												mmu-miR-30d-3p	ENSMUSG00000028053	miRNA-mRNA
												mmu-miR-31-5p	ENSMUSG00000028053	miRNA-mRNA
												mmu-miR-363-5p	ENSMUSG00000028053	miRNA-mRNA
												mmu-miR-421-3p	ENSMUSG00000028053	miRNA-mRNA
												mmu-miR-467b-5p	novel_circ_000396	miRNA-circRNA
												mmu-miR-467b-5p	ENSMUSG00000028053	miRNA-mRNA
												mmu-miR-8103	novel_circ_000396	miRNA-circRNA
												mmu-miR-8103	ENSMUSG00000028053	miRNA-mRNA
												mmu-miR-93-5p	ENSMUSG00000028053	miRNA-mRNA
												mmu-miR-139-5p	novel_circ_000450	miRNA-circRNA
												mmu-miR-139-5p	ENSMUSG00000028053	miRNA-mRNA
												mmu-miR-18b-3p	novel_circ_000450	miRNA-circRNA
												mmu-miR-18b-3p	ENSMUSG00000028053	miRNA-mRNA
												mmu-miR-301a-5p	novel_circ_000450	miRNA-circRNA
												mmu-miR-301a-5p	ENSMUSG00000028053	miRNA-mRNA
												mmu-miR-455-3p	novel_circ_000450	miRNA-circRNA
												mmu-miR-455-3p	ENSMUSG00000028053	miRNA-mRNA
												mmu-miR-467b-5p	novel_circ_000450	miRNA-circRNA
												mmu-miR-504-5p	ENSMUSG00000028053	miRNA-mRNA
												mmu-miR-139-5p	novel_circ_000701	miRNA-circRNA
												mmu-miR-185-3p	ENSMUSG00000028053	miRNA-mRNA
												mmu-miR-3061-5p	ENSMUSG00000028053	miRNA-mRNA
												mmu-miR-467b-5p	novel_circ_000701	miRNA-circRNA
												mmu-miR-148b-5p	ENSMUSG00000028107	miRNA-mRNA
												mmu-miR-17-5p	ENSMUSG00000028107	miRNA-mRNA
												mmu-miR-20a-5p	ENSMUSG00000028107	miRNA-mRNA
												mmu-miR-20b-5p	ENSMUSG00000028107	miRNA-mRNA
												mmu-miR-30e-5p	ENSMUSG00000028107	miRNA-mRNA
												mmu-miR-31-5p	ENSMUSG00000028107	miRNA-mRNA
												mmu-miR-363-5p	ENSMUSG00000028107	miRNA-mRNA
												mmu-miR-93-5p	ENSMUSG00000028107	miRNA-mRNA
												mmu-miR-15a-5p	ENSMUSG00000028149	miRNA-mRNA
												mmu-miR-1933-3p	ENSMUSG00000028149	miRNA-mRNA
												mmu-miR-23b-3p	ENSMUSG00000028149	miRNA-mRNA
												mmu-miR-27b-3p	ENSMUSG00000028164	miRNA-mRNA
												mmu-miR-30d-3p	ENSMUSG00000028164	miRNA-mRNA
												mmu-miR-362-5p	ENSMUSG00000028164	miRNA-mRNA
												mmu-miR-421-3p	ENSMUSG00000028164	miRNA-mRNA
												mmu-miR-181a-5p	ENSMUSG00000028284	miRNA-mRNA
												mmu-miR-185-3p	ENSMUSG00000028284	miRNA-mRNA
												mmu-miR-30d-3p	ENSMUSG00000028284	miRNA-mRNA
												mmu-miR-669c-5p	novel_circ_000552	miRNA-circRNA
												mmu-miR-669c-5p	ENSMUSG00000028284	miRNA-mRNA
												mmu-miR-1933-3p	ENSMUSG00000028673	miRNA-mRNA
												mmu-miR-298-5p	ENSMUSG00000028673	miRNA-mRNA
												mmu-miR-188-3p	ENSMUSG00000028673	miRNA-mRNA
												mmu-miR-148b-5p	ENSMUSG00000028906	miRNA-mRNA
												mmu-miR-17-5p	ENSMUSG00000028906	miRNA-mRNA
												mmu-miR-188-3p	ENSMUSG00000028906	miRNA-mRNA
												mmu-miR-20a-5p	ENSMUSG00000028906	miRNA-mRNA
												mmu-miR-30d-3p	ENSMUSG00000028906	miRNA-mRNA
												mmu-miR-30e-5p	ENSMUSG00000028906	miRNA-mRNA
												mmu-miR-421-3p	ENSMUSG00000028906	miRNA-mRNA
												mmu-miR-542-3p	ENSMUSG00000028906	miRNA-mRNA
												mmu-miR-93-5p	ENSMUSG00000028906	miRNA-mRNA
												mmu-miR-3061-5p	ENSMUSG00000028906	miRNA-mRNA
												mmu-miR-351-5p	ENSMUSG00000029071	miRNA-mRNA
												mmu-miR-15a-5p	ENSMUSG00000029071	miRNA-mRNA
												mmu-miR-542-3p	ENSMUSG00000029191	miRNA-mRNA
												mmu-miR-18b-5p	ENSMUSG00000029192	miRNA-mRNA
												mmu-miR-542-3p	ENSMUSG00000029192	miRNA-mRNA
												mmu-miR-17-5p	ENSMUSG00000029345	miRNA-mRNA
												mmu-miR-19a-3p	ENSMUSG00000029345	miRNA-mRNA
												mmu-miR-20a-5p	ENSMUSG00000029345	miRNA-mRNA
												mmu-miR-20b-5p	ENSMUSG00000029345	miRNA-mRNA
												mmu-miR-93-5p	ENSMUSG00000029345	miRNA-mRNA
												mmu-miR-148b-5p	ENSMUSG00000029536	miRNA-mRNA
												mmu-miR-27b-3p	novel_circ_000154	miRNA-circRNA
												mmu-miR-27b-3p	ENSMUSG00000029536	miRNA-mRNA
												mmu-miR-298-5p	ENSMUSG00000029536	miRNA-mRNA
												mmu-miR-363-5p	ENSMUSG00000029536	miRNA-mRNA
												mmu-miR-505-5p	novel_circ_000154	miRNA-circRNA
												mmu-miR-505-5p	ENSMUSG00000029536	miRNA-mRNA
												mmu-miR-301a-5p	ENSMUSG00000029536	miRNA-mRNA
												mmu-miR-301b-5p	ENSMUSG00000029536	miRNA-mRNA
												mmu-miR-15a-5p	novel_circ_000151	miRNA-circRNA
												mmu-miR-15a-5p	ENSMUSG00000029714	miRNA-mRNA
												mmu-miR-181b-5p	novel_circ_000151	miRNA-circRNA
												mmu-miR-181b-5p	ENSMUSG00000029714	miRNA-mRNA
												mmu-miR-18a-5p	novel_circ_000151	miRNA-circRNA
												mmu-miR-18a-5p	ENSMUSG00000029714	miRNA-mRNA
												mmu-miR-18b-5p	novel_circ_000151	miRNA-circRNA
												mmu-miR-18b-5p	ENSMUSG00000029714	miRNA-mRNA
												mmu-miR-19a-3p	novel_circ_000151	miRNA-circRNA
												mmu-miR-19a-3p	ENSMUSG00000029714	miRNA-mRNA
												mmu-miR-30d-3p	novel_circ_000151	miRNA-circRNA
												mmu-miR-30d-3p	ENSMUSG00000029714	miRNA-mRNA
												mmu-miR-467a-5p	novel_circ_000151	miRNA-circRNA
												mmu-miR-467a-5p	ENSMUSG00000029714	miRNA-mRNA
												mmu-miR-504-5p	novel_circ_000151	miRNA-circRNA
												mmu-miR-504-5p	ENSMUSG00000029714	miRNA-mRNA
												mmu-miR-17-5p	ENSMUSG00000029714	miRNA-mRNA
												mmu-miR-188-3p	ENSMUSG00000029714	miRNA-mRNA
												mmu-miR-20a-5p	ENSMUSG00000029714	miRNA-mRNA
												mmu-miR-20b-5p	ENSMUSG00000029714	miRNA-mRNA
												mmu-miR-30e-5p	ENSMUSG00000029714	miRNA-mRNA
												mmu-miR-31-5p	ENSMUSG00000029714	miRNA-mRNA
												mmu-miR-363-5p	ENSMUSG00000029714	miRNA-mRNA
												mmu-miR-467b-5p	ENSMUSG00000029714	miRNA-mRNA
												mmu-miR-93-5p	ENSMUSG00000029714	miRNA-mRNA
												mmu-miR-181a-5p	novel_circ_000927	miRNA-circRNA
												mmu-miR-181a-5p	ENSMUSG00000029714	miRNA-mRNA
												mmu-miR-181d-5p	novel_circ_000927	miRNA-circRNA
												mmu-miR-181d-5p	ENSMUSG00000029714	miRNA-mRNA
												mmu-miR-185-3p	ENSMUSG00000029714	miRNA-mRNA
												mmu-miR-18a-5p	novel_circ_000927	miRNA-circRNA
												mmu-miR-467a-5p	novel_circ_000927	miRNA-circRNA
												mmu-miR-18b-5p	ENSMUSG00000029782	miRNA-mRNA
												mmu-miR-542-3p	ENSMUSG00000029782	miRNA-mRNA
												mmu-miR-17-5p	ENSMUSG00000029804	miRNA-mRNA
												mmu-miR-181a-5p	ENSMUSG00000029804	miRNA-mRNA
												mmu-miR-188-3p	ENSMUSG00000029804	miRNA-mRNA
												mmu-miR-1981-5p	ENSMUSG00000029804	miRNA-mRNA
												mmu-miR-20a-5p	ENSMUSG00000029804	miRNA-mRNA
												mmu-miR-20b-5p	ENSMUSG00000029804	miRNA-mRNA
												mmu-miR-298-5p	ENSMUSG00000029804	miRNA-mRNA
												mmu-miR-93-5p	ENSMUSG00000029804	miRNA-mRNA
												mmu-miR-139-5p	ENSMUSG00000030319	miRNA-mRNA
												mmu-miR-18b-3p	ENSMUSG00000030319	miRNA-mRNA
												mmu-miR-1981-5p	ENSMUSG00000030319	miRNA-mRNA
												mmu-miR-296-3p	ENSMUSG00000030319	miRNA-mRNA
												mmu-miR-30e-5p	ENSMUSG00000030319	miRNA-mRNA
												mmu-miR-185-3p	ENSMUSG00000030319	miRNA-mRNA
												mmu-miR-296-3p	novel_circ_000701	miRNA-circRNA
												mmu-miR-18b-3p	novel_circ_000920	miRNA-circRNA
												mmu-miR-1981-5p	novel_circ_000920	miRNA-circRNA
												mmu-miR-296-3p	novel_circ_000920	miRNA-circRNA
												mmu-miR-188-3p	ENSMUSG00000030403	miRNA-mRNA
												mmu-miR-504-5p	ENSMUSG00000030403	miRNA-mRNA
												mmu-miR-298-5p	ENSMUSG00000030403	miRNA-mRNA
												mmu-miR-1933-3p	ENSMUSG00000030748	miRNA-mRNA
												mmu-miR-298-5p	ENSMUSG00000030748	miRNA-mRNA
												mmu-miR-363-5p	ENSMUSG00000030748	miRNA-mRNA
												mmu-miR-542-3p	ENSMUSG00000030748	miRNA-mRNA
												mmu-miR-1981-5p	ENSMUSG00000030990	miRNA-mRNA
												mmu-miR-301b-5p	ENSMUSG00000030990	miRNA-mRNA
												mmu-miR-421-3p	ENSMUSG00000030990	miRNA-mRNA
												mmu-miR-1981-5p	ENSMUSG00000031258	miRNA-mRNA
												mmu-miR-23b-3p	ENSMUSG00000031258	miRNA-mRNA
												mmu-miR-148b-5p	ENSMUSG00000031355	miRNA-mRNA
												mmu-miR-17-5p	ENSMUSG00000031355	miRNA-mRNA
												mmu-miR-188-3p	ENSMUSG00000031355	miRNA-mRNA
												mmu-miR-20a-5p	ENSMUSG00000031355	miRNA-mRNA
												mmu-miR-20b-5p	ENSMUSG00000031355	miRNA-mRNA
												mmu-miR-322-3p	ENSMUSG00000031355	miRNA-mRNA
												mmu-miR-93-5p	ENSMUSG00000031355	miRNA-mRNA
												mmu-miR-18b-5p	ENSMUSG00000031365	miRNA-mRNA
												mmu-miR-542-3p	ENSMUSG00000031365	miRNA-mRNA
												mmu-miR-148a-5p	novel_circ_000886	miRNA-circRNA
												mmu-miR-148a-5p	ENSMUSG00000031748	miRNA-mRNA
												mmu-miR-15a-5p	ENSMUSG00000031748	miRNA-mRNA
												mmu-miR-351-5p	ENSMUSG00000031748	miRNA-mRNA
												mmu-miR-455-3p	ENSMUSG00000031748	miRNA-mRNA
												mmu-miR-505-5p	novel_circ_000516	miRNA-circRNA
												mmu-miR-505-5p	ENSMUSG00000031755	miRNA-mRNA
												mmu-miR-188-3p	ENSMUSG00000031858	miRNA-mRNA
												mmu-miR-1981-5p	ENSMUSG00000031858	miRNA-mRNA
												mmu-miR-23b-3p	ENSMUSG00000031858	miRNA-mRNA
												mmu-miR-148b-5p	ENSMUSG00000031858	miRNA-mRNA
												mmu-miR-15a-5p	ENSMUSG00000031858	miRNA-mRNA
												mmu-miR-351-3p	ENSMUSG00000031858	miRNA-mRNA
												mmu-miR-351-5p	ENSMUSG00000031858	miRNA-mRNA
												mmu-miR-15a-5p	ENSMUSG00000031861	miRNA-mRNA
												mmu-miR-542-3p	ENSMUSG00000031861	miRNA-mRNA
												mmu-miR-148b-5p	ENSMUSG00000031995	miRNA-mRNA
												mmu-miR-18b-3p	ENSMUSG00000031995	miRNA-mRNA
												mmu-miR-1933-3p	ENSMUSG00000031995	miRNA-mRNA
												mmu-miR-27b-3p	ENSMUSG00000031995	miRNA-mRNA
												mmu-miR-301b-5p	ENSMUSG00000031995	miRNA-mRNA
												mmu-miR-30d-3p	novel_circ_000150	miRNA-circRNA
												mmu-miR-30d-3p	ENSMUSG00000031995	miRNA-mRNA
												mmu-miR-363-5p	ENSMUSG00000031995	miRNA-mRNA
												mmu-miR-504-5p	ENSMUSG00000031995	miRNA-mRNA
												mmu-miR-669a-5p	ENSMUSG00000031995	miRNA-mRNA
												mmu-miR-669p-5p	ENSMUSG00000031995	miRNA-mRNA
												mmu-miR-27b-3p	novel_circ_000920	miRNA-circRNA
												mmu-miR-351-5p	novel_circ_000249	miRNA-circRNA
												mmu-miR-351-5p	ENSMUSG00000032370	miRNA-mRNA
												mmu-miR-351-5p	novel_circ_000325	miRNA-circRNA
												mmu-miR-148b-5p	ENSMUSG00000032440	miRNA-mRNA
												mmu-miR-17-5p	ENSMUSG00000032440	miRNA-mRNA
												mmu-miR-19a-3p	ENSMUSG00000032440	miRNA-mRNA
												mmu-miR-20a-5p	ENSMUSG00000032440	miRNA-mRNA
												mmu-miR-20b-5p	ENSMUSG00000032440	miRNA-mRNA
												mmu-miR-23b-3p	ENSMUSG00000032440	miRNA-mRNA
												mmu-miR-542-3p	ENSMUSG00000032440	miRNA-mRNA
												mmu-miR-93-5p	ENSMUSG00000032440	miRNA-mRNA
												mmu-miR-1981-5p	ENSMUSG00000032440	miRNA-mRNA
												mmu-miR-3061-5p	ENSMUSG00000032440	miRNA-mRNA
												mmu-miR-17-5p	ENSMUSG00000032570	miRNA-mRNA
												mmu-miR-19a-3p	ENSMUSG00000032570	miRNA-mRNA
												mmu-miR-20a-5p	ENSMUSG00000032570	miRNA-mRNA
												mmu-miR-20b-5p	ENSMUSG00000032570	miRNA-mRNA
												mmu-miR-30d-3p	ENSMUSG00000032570	miRNA-mRNA
												mmu-miR-93-5p	ENSMUSG00000032570	miRNA-mRNA
												mmu-miR-15a-5p	ENSMUSG00000032788	miRNA-mRNA
												mmu-miR-1933-3p	ENSMUSG00000032788	miRNA-mRNA
												mmu-miR-23b-3p	ENSMUSG00000032788	miRNA-mRNA
												mmu-miR-363-3p	ENSMUSG00000032788	miRNA-mRNA
												mmu-miR-181a-5p	ENSMUSG00000032788	miRNA-mRNA
												mmu-miR-301b-5p	ENSMUSG00000032788	miRNA-mRNA
												mmu-miR-30d-3p	ENSMUSG00000032788	miRNA-mRNA
												mmu-miR-542-3p	ENSMUSG00000032788	miRNA-mRNA
												mmu-miR-181b-5p	ENSMUSG00000032845	miRNA-mRNA
												mmu-miR-181a-5p	ENSMUSG00000033068	miRNA-mRNA
												mmu-miR-17-5p	ENSMUSG00000033124	miRNA-mRNA
												mmu-miR-188-3p	ENSMUSG00000033124	miRNA-mRNA
												mmu-miR-20a-5p	ENSMUSG00000033124	miRNA-mRNA
												mmu-miR-20b-5p	ENSMUSG00000033124	miRNA-mRNA
												mmu-miR-93-5p	ENSMUSG00000033124	miRNA-mRNA
												mmu-miR-148b-5p	ENSMUSG00000033159	miRNA-mRNA
												mmu-miR-15a-5p	ENSMUSG00000033159	miRNA-mRNA
												mmu-miR-188-3p	ENSMUSG00000033159	miRNA-mRNA
												mmu-miR-421-3p	ENSMUSG00000033159	miRNA-mRNA
												mmu-miR-542-3p	ENSMUSG00000033159	miRNA-mRNA
												mmu-miR-132-3p	ENSMUSG00000033416	miRNA-mRNA
												mmu-miR-148b-5p	ENSMUSG00000033416	miRNA-mRNA
												mmu-miR-17-5p	ENSMUSG00000033416	miRNA-mRNA
												mmu-miR-185-3p	ENSMUSG00000033416	miRNA-mRNA
												mmu-miR-18b-3p	ENSMUSG00000033416	miRNA-mRNA
												mmu-miR-1981-5p	ENSMUSG00000033416	miRNA-mRNA
												mmu-miR-20a-5p	ENSMUSG00000033416	miRNA-mRNA
												mmu-miR-20b-5p	ENSMUSG00000033416	miRNA-mRNA
												mmu-miR-3061-5p	ENSMUSG00000033416	miRNA-mRNA
												mmu-miR-93-5p	ENSMUSG00000033416	miRNA-mRNA
												mmu-miR-351-5p	ENSMUSG00000033792	miRNA-mRNA
												mmu-miR-15a-5p	ENSMUSG00000033792	miRNA-mRNA
												mmu-miR-503-3p	novel_circ_000249	miRNA-circRNA
												mmu-miR-503-3p	ENSMUSG00000033964	miRNA-mRNA
												mmu-miR-669a-5p	ENSMUSG00000033964	miRNA-mRNA
												mmu-miR-669p-5p	ENSMUSG00000033964	miRNA-mRNA
												mmu-miR-188-3p	ENSMUSG00000033964	miRNA-mRNA
												mmu-miR-1981-5p	ENSMUSG00000033964	miRNA-mRNA
												mmu-miR-23b-3p	ENSMUSG00000033964	miRNA-mRNA
												mmu-miR-504-5p	ENSMUSG00000033964	miRNA-mRNA
												mmu-miR-363-5p	ENSMUSG00000033964	miRNA-mRNA
												mmu-miR-17-5p	ENSMUSG00000033964	miRNA-mRNA
												mmu-miR-19a-3p	ENSMUSG00000033964	miRNA-mRNA
												mmu-miR-20a-5p	ENSMUSG00000033964	miRNA-mRNA
												mmu-miR-20b-5p	ENSMUSG00000033964	miRNA-mRNA
												mmu-miR-30d-3p	ENSMUSG00000033964	miRNA-mRNA
												mmu-miR-30e-5p	ENSMUSG00000033964	miRNA-mRNA
												mmu-miR-542-3p	ENSMUSG00000033964	miRNA-mRNA
												mmu-miR-93-5p	ENSMUSG00000033964	miRNA-mRNA
												mmu-miR-669c-5p	novel_circ_000450	miRNA-circRNA
												mmu-miR-669c-5p	ENSMUSG00000033964	miRNA-mRNA
												mmu-miR-542-3p	ENSMUSG00000034118	miRNA-mRNA
												mmu-miR-132-3p	ENSMUSG00000034663	miRNA-mRNA
												mmu-miR-1981-5p	ENSMUSG00000034663	miRNA-mRNA
												mmu-miR-23b-3p	ENSMUSG00000034663	miRNA-mRNA
												mmu-miR-31-5p	ENSMUSG00000034663	miRNA-mRNA
												mmu-miR-148b-5p	ENSMUSG00000034663	miRNA-mRNA
												mmu-miR-17-5p	ENSMUSG00000034663	miRNA-mRNA
												mmu-miR-185-3p	ENSMUSG00000034663	miRNA-mRNA
												mmu-miR-18b-3p	ENSMUSG00000034663	miRNA-mRNA
												mmu-miR-20a-5p	ENSMUSG00000034663	miRNA-mRNA
												mmu-miR-20b-5p	ENSMUSG00000034663	miRNA-mRNA
												mmu-miR-298-5p	ENSMUSG00000034663	miRNA-mRNA
												mmu-miR-3061-5p	ENSMUSG00000034663	miRNA-mRNA
												mmu-miR-30d-3p	ENSMUSG00000034663	miRNA-mRNA
												mmu-miR-542-3p	ENSMUSG00000034663	miRNA-mRNA
												mmu-miR-93-5p	ENSMUSG00000034663	miRNA-mRNA
												mmu-miR-181a-5p	novel_circ_000797	miRNA-circRNA
												mmu-miR-181a-5p	ENSMUSG00000034959	miRNA-mRNA
												mmu-miR-421-3p	ENSMUSG00000034959	miRNA-mRNA
												mmu-miR-132-3p	ENSMUSG00000035095	miRNA-mRNA
												mmu-miR-1981-5p	ENSMUSG00000035095	miRNA-mRNA
												mmu-miR-27b-3p	ENSMUSG00000035095	miRNA-mRNA
												mmu-miR-30d-3p	ENSMUSG00000035095	miRNA-mRNA
												mmu-miR-130b-5p	ENSMUSG00000035285	miRNA-mRNA
												mmu-miR-17-5p	ENSMUSG00000035285	miRNA-mRNA
												mmu-miR-20a-5p	ENSMUSG00000035285	miRNA-mRNA
												mmu-miR-20b-5p	ENSMUSG00000035285	miRNA-mRNA
												mmu-miR-30d-3p	ENSMUSG00000035285	miRNA-mRNA
												mmu-miR-93-5p	ENSMUSG00000035285	miRNA-mRNA
												mmu-miR-3061-5p	ENSMUSG00000035285	miRNA-mRNA
												mmu-miR-298-5p	ENSMUSG00000035649	miRNA-mRNA
												mmu-miR-542-3p	ENSMUSG00000035649	miRNA-mRNA
												mmu-miR-132-3p	ENSMUSG00000035649	miRNA-mRNA
												mmu-miR-3061-5p	ENSMUSG00000035649	miRNA-mRNA
												mmu-miR-30d-3p	ENSMUSG00000035649	miRNA-mRNA
												mmu-miR-15a-5p	ENSMUSG00000035798	miRNA-mRNA
												mmu-miR-188-3p	ENSMUSG00000035798	miRNA-mRNA
												mmu-miR-30d-3p	novel_circ_000493	miRNA-circRNA
												mmu-miR-30d-3p	ENSMUSG00000035798	miRNA-mRNA
												mmu-miR-30e-5p	ENSMUSG00000035798	miRNA-mRNA
												mmu-miR-5103	ENSMUSG00000035798	miRNA-mRNA
												mmu-miR-181a-5p	ENSMUSG00000035798	miRNA-mRNA
												mmu-miR-181d-5p	novel_circ_000552	miRNA-circRNA
												mmu-miR-181d-5p	ENSMUSG00000035798	miRNA-mRNA
												mmu-miR-351-5p	ENSMUSG00000035798	miRNA-mRNA
												mmu-miR-148a-3p	novel_circ_000886	miRNA-circRNA
												mmu-miR-148a-3p	ENSMUSG00000035798	miRNA-mRNA
												mmu-miR-15a-5p	ENSMUSG00000035828	miRNA-mRNA
												mmu-miR-1933-3p	ENSMUSG00000035828	miRNA-mRNA
												mmu-miR-421-3p	ENSMUSG00000035828	miRNA-mRNA
												mmu-miR-542-3p	ENSMUSG00000035828	miRNA-mRNA
												mmu-miR-17-5p	ENSMUSG00000036282	miRNA-mRNA
												mmu-miR-20a-5p	ENSMUSG00000036282	miRNA-mRNA
												mmu-miR-20b-5p	ENSMUSG00000036282	miRNA-mRNA
												mmu-miR-322-3p	ENSMUSG00000036282	miRNA-mRNA
												mmu-miR-503-3p	ENSMUSG00000036282	miRNA-mRNA
												mmu-miR-93-5p	ENSMUSG00000036282	miRNA-mRNA
												mmu-miR-148b-5p	ENSMUSG00000036452	miRNA-mRNA
												mmu-miR-17-5p	ENSMUSG00000036452	miRNA-mRNA
												mmu-miR-20a-5p	ENSMUSG00000036452	miRNA-mRNA
												mmu-miR-20b-5p	ENSMUSG00000036452	miRNA-mRNA
												mmu-miR-30e-5p	ENSMUSG00000036452	miRNA-mRNA
												mmu-miR-421-3p	ENSMUSG00000036452	miRNA-mRNA
												mmu-miR-542-3p	ENSMUSG00000036452	miRNA-mRNA
												mmu-miR-93-5p	ENSMUSG00000036452	miRNA-mRNA
												mmu-miR-17-5p	ENSMUSG00000036661	miRNA-mRNA
												mmu-miR-181a-5p	ENSMUSG00000036661	miRNA-mRNA
												mmu-miR-18b-3p	ENSMUSG00000036661	miRNA-mRNA
												mmu-miR-20a-5p	ENSMUSG00000036661	miRNA-mRNA
												mmu-miR-20b-5p	ENSMUSG00000036661	miRNA-mRNA
												mmu-miR-30e-5p	ENSMUSG00000036661	miRNA-mRNA
												mmu-miR-504-5p	ENSMUSG00000036661	miRNA-mRNA
												mmu-miR-93-5p	ENSMUSG00000036661	miRNA-mRNA
												mmu-miR-148b-5p	ENSMUSG00000036661	miRNA-mRNA
												mmu-miR-669a-5p	ENSMUSG00000036661	miRNA-mRNA
												mmu-miR-669p-5p	ENSMUSG00000036661	miRNA-mRNA
												mmu-miR-17-5p	ENSMUSG00000036686	miRNA-mRNA
												mmu-miR-19a-3p	ENSMUSG00000036686	miRNA-mRNA
												mmu-miR-20a-5p	ENSMUSG00000036686	miRNA-mRNA
												mmu-miR-20b-5p	ENSMUSG00000036686	miRNA-mRNA
												mmu-miR-93-5p	ENSMUSG00000036686	miRNA-mRNA
												mmu-miR-1198-3p	novel_circ_000103	miRNA-circRNA
												mmu-miR-1198-3p	ENSMUSG00000036948	miRNA-mRNA
												mmu-miR-185-3p	ENSMUSG00000036948	miRNA-mRNA
												mmu-miR-669a-5p	ENSMUSG00000036948	miRNA-mRNA
												mmu-miR-669p-5p	ENSMUSG00000036948	miRNA-mRNA
												mmu-miR-17-5p	ENSMUSG00000036948	miRNA-mRNA
												mmu-miR-20a-5p	ENSMUSG00000036948	miRNA-mRNA
												mmu-miR-20b-5p	ENSMUSG00000036948	miRNA-mRNA
												mmu-miR-30e-5p	ENSMUSG00000036948	miRNA-mRNA
												mmu-miR-542-3p	ENSMUSG00000036948	miRNA-mRNA
												mmu-miR-93-5p	ENSMUSG00000036948	miRNA-mRNA
												mmu-miR-301b-5p	ENSMUSG00000037318	miRNA-mRNA
												mmu-miR-148b-5p	ENSMUSG00000037318	miRNA-mRNA
												mmu-miR-15a-5p	ENSMUSG00000037946	miRNA-mRNA
												mmu-miR-181a-5p	ENSMUSG00000037946	miRNA-mRNA
												mmu-miR-301b-5p	ENSMUSG00000037946	miRNA-mRNA
												mmu-miR-362-5p	ENSMUSG00000037946	miRNA-mRNA
												mmu-miR-542-3p	ENSMUSG00000037946	miRNA-mRNA
												mmu-miR-148b-5p	ENSMUSG00000038122	miRNA-mRNA
												mmu-miR-17-5p	ENSMUSG00000038122	miRNA-mRNA
												mmu-miR-188-3p	ENSMUSG00000038122	miRNA-mRNA
												mmu-miR-20a-5p	ENSMUSG00000038122	miRNA-mRNA
												mmu-miR-20b-5p	ENSMUSG00000038122	miRNA-mRNA
												mmu-miR-23b-3p	ENSMUSG00000038122	miRNA-mRNA
												mmu-miR-93-5p	ENSMUSG00000038122	miRNA-mRNA
												mmu-miR-181a-5p	ENSMUSG00000038122	miRNA-mRNA
												mmu-miR-15a-5p	ENSMUSG00000038172	miRNA-mRNA
												mmu-miR-1933-3p	ENSMUSG00000038172	miRNA-mRNA
												mmu-miR-23b-3p	ENSMUSG00000038172	miRNA-mRNA
												mmu-miR-363-3p	ENSMUSG00000038172	miRNA-mRNA
												mmu-miR-15a-5p	ENSMUSG00000038332	miRNA-mRNA
												mmu-miR-188-3p	ENSMUSG00000038332	miRNA-mRNA
												mmu-miR-3471	ENSMUSG00000038332	miRNA-mRNA
												mmu-miR-148b-5p	ENSMUSG00000038369	miRNA-mRNA
												mmu-miR-132-3p	ENSMUSG00000038495	miRNA-mRNA
												mmu-miR-148b-5p	ENSMUSG00000038495	miRNA-mRNA
												mmu-miR-17-5p	ENSMUSG00000038495	miRNA-mRNA
												mmu-miR-19a-3p	ENSMUSG00000038495	miRNA-mRNA
												mmu-miR-20a-5p	ENSMUSG00000038495	miRNA-mRNA
												mmu-miR-31-5p	ENSMUSG00000038495	miRNA-mRNA
												mmu-miR-363-5p	ENSMUSG00000038495	miRNA-mRNA
												mmu-miR-421-3p	ENSMUSG00000038495	miRNA-mRNA
												mmu-miR-542-3p	ENSMUSG00000038495	miRNA-mRNA
												mmu-miR-93-5p	ENSMUSG00000038495	miRNA-mRNA
												mmu-miR-185-3p	ENSMUSG00000038495	miRNA-mRNA
												mmu-miR-18b-3p	ENSMUSG00000038495	miRNA-mRNA
												mmu-miR-298-5p	ENSMUSG00000038495	miRNA-mRNA
												mmu-miR-1198-3p	ENSMUSG00000038495	miRNA-mRNA
												mmu-miR-181a-5p	ENSMUSG00000038495	miRNA-mRNA
												mmu-miR-1933-3p	ENSMUSG00000038543	miRNA-mRNA
												mmu-miR-3471	ENSMUSG00000038543	miRNA-mRNA
												mmu-miR-18b-5p	ENSMUSG00000038886	miRNA-mRNA
												mmu-miR-542-3p	ENSMUSG00000038886	miRNA-mRNA
												mmu-miR-351-5p	ENSMUSG00000039205	miRNA-mRNA
												mmu-miR-181a-5p	ENSMUSG00000039219	miRNA-mRNA
												mmu-miR-421-3p	ENSMUSG00000039219	miRNA-mRNA
												mmu-miR-15a-5p	ENSMUSG00000039242	miRNA-mRNA
												mmu-miR-188-3p	ENSMUSG00000039242	miRNA-mRNA
												mmu-miR-30e-5p	ENSMUSG00000039242	miRNA-mRNA
												mmu-miR-351-5p	ENSMUSG00000039242	miRNA-mRNA
												mmu-miR-181a-5p	ENSMUSG00000039456	miRNA-mRNA
												mmu-miR-421-3p	ENSMUSG00000039456	miRNA-mRNA
												mmu-miR-148a-3p	ENSMUSG00000039599	miRNA-mRNA
												mmu-miR-148a-5p	novel_circ_000154	miRNA-circRNA
												mmu-miR-148a-5p	ENSMUSG00000039599	miRNA-mRNA
												mmu-miR-298-5p	ENSMUSG00000039599	miRNA-mRNA
												mmu-miR-467e-5p	novel_circ_000154	miRNA-circRNA
												mmu-miR-467e-5p	ENSMUSG00000039599	miRNA-mRNA
												mmu-miR-669a-5p	ENSMUSG00000039599	miRNA-mRNA
												mmu-miR-669p-5p	ENSMUSG00000039599	miRNA-mRNA
												mmu-miR-185-3p	ENSMUSG00000039599	miRNA-mRNA
												mmu-miR-24-2-5p	ENSMUSG00000039599	miRNA-mRNA
												mmu-miR-18b-3p	ENSMUSG00000039599	miRNA-mRNA
												mmu-miR-296-3p	ENSMUSG00000039599	miRNA-mRNA
												mmu-miR-298-5p	novel_circ_000920	miRNA-circRNA
												mmu-miR-744-3p	novel_circ_000920	miRNA-circRNA
												mmu-miR-744-3p	ENSMUSG00000039599	miRNA-mRNA
												mmu-miR-301b-5p	ENSMUSG00000039656	miRNA-mRNA
												mmu-miR-1981-5p	ENSMUSG00000039656	miRNA-mRNA
												mmu-miR-148b-5p	ENSMUSG00000039783	miRNA-mRNA
												mmu-miR-188-3p	ENSMUSG00000039783	miRNA-mRNA
												mmu-miR-298-5p	ENSMUSG00000039783	miRNA-mRNA
												mmu-miR-351-3p	ENSMUSG00000039783	miRNA-mRNA
												mmu-miR-148b-5p	ENSMUSG00000039981	miRNA-mRNA
												mmu-miR-27b-3p	ENSMUSG00000039981	miRNA-mRNA
												mmu-miR-351-3p	ENSMUSG00000039981	miRNA-mRNA
												mmu-miR-18b-3p	novel_circ_000493	miRNA-circRNA
												mmu-miR-18b-3p	ENSMUSG00000040350	miRNA-mRNA
												mmu-miR-298-5p	ENSMUSG00000040350	miRNA-mRNA
												mmu-miR-30e-5p	ENSMUSG00000040350	miRNA-mRNA
												mmu-miR-27b-3p	ENSMUSG00000040350	miRNA-mRNA
												mmu-miR-1933-3p	ENSMUSG00000040447	miRNA-mRNA
												mmu-miR-505-5p	novel_circ_000110	miRNA-circRNA
												mmu-miR-505-5p	ENSMUSG00000040447	miRNA-mRNA
												mmu-miR-148b-5p	ENSMUSG00000040447	miRNA-mRNA
												mmu-miR-505-5p	novel_circ_000493	miRNA-circRNA
												mmu-miR-18b-5p	ENSMUSG00000040697	miRNA-mRNA
												mmu-miR-542-3p	ENSMUSG00000040697	miRNA-mRNA
												mmu-miR-15a-5p	ENSMUSG00000040785	miRNA-mRNA
												mmu-miR-1933-3p	ENSMUSG00000040785	miRNA-mRNA
												mmu-miR-23b-3p	ENSMUSG00000040785	miRNA-mRNA
												mmu-miR-363-3p	ENSMUSG00000040785	miRNA-mRNA
												mmu-miR-188-3p	ENSMUSG00000040785	miRNA-mRNA
												mmu-miR-1981-5p	ENSMUSG00000040785	miRNA-mRNA
												mmu-miR-301b-5p	ENSMUSG00000040785	miRNA-mRNA
												mmu-miR-30d-3p	ENSMUSG00000040785	miRNA-mRNA
												mmu-miR-421-3p	ENSMUSG00000040785	miRNA-mRNA
												mmu-miR-542-3p	ENSMUSG00000040785	miRNA-mRNA
												mmu-miR-23b-3p	novel_circ_000226	miRNA-circRNA
												mmu-miR-362-5p	ENSMUSG00000040785	miRNA-mRNA
												mmu-miR-351-5p	ENSMUSG00000040952	miRNA-mRNA
												mmu-miR-188-3p	ENSMUSG00000040952	miRNA-mRNA
												mmu-miR-542-3p	ENSMUSG00000040957	miRNA-mRNA
												mmu-miR-15a-5p	ENSMUSG00000041642	miRNA-mRNA
												mmu-miR-301a-5p	ENSMUSG00000041642	miRNA-mRNA
												mmu-miR-450a-1-3p	ENSMUSG00000041642	miRNA-mRNA
												mmu-miR-505-5p	ENSMUSG00000041642	miRNA-mRNA
												mmu-miR-5103	ENSMUSG00000042043	miRNA-mRNA
												mmu-miR-188-3p	ENSMUSG00000042351	miRNA-mRNA
												mmu-miR-23b-3p	ENSMUSG00000042351	miRNA-mRNA
												mmu-miR-504-5p	ENSMUSG00000042351	miRNA-mRNA
												mmu-miR-181a-5p	ENSMUSG00000042351	miRNA-mRNA
												mmu-miR-18b-3p	ENSMUSG00000042351	miRNA-mRNA
												mmu-miR-421-3p	ENSMUSG00000042351	miRNA-mRNA
												mmu-miR-542-3p	ENSMUSG00000042351	miRNA-mRNA
												mmu-miR-363-5p	ENSMUSG00000042351	miRNA-mRNA
												mmu-miR-185-3p	ENSMUSG00000042351	miRNA-mRNA
												mmu-miR-148b-5p	ENSMUSG00000042351	miRNA-mRNA
												mmu-miR-3061-5p	ENSMUSG00000042351	miRNA-mRNA
												mmu-miR-185-3p	ENSMUSG00000044147	miRNA-mRNA
												mmu-miR-30d-3p	ENSMUSG00000044147	miRNA-mRNA
												mmu-miR-185-3p	ENSMUSG00000044453	miRNA-mRNA
												mmu-miR-298-5p	ENSMUSG00000044453	miRNA-mRNA
												mmu-miR-351-3p	ENSMUSG00000044453	miRNA-mRNA
												mmu-miR-421-3p	ENSMUSG00000044453	miRNA-mRNA
												mmu-miR-132-3p	ENSMUSG00000044453	miRNA-mRNA
												mmu-miR-181a-5p	ENSMUSG00000044453	miRNA-mRNA
												mmu-miR-1981-5p	ENSMUSG00000044453	miRNA-mRNA
												mmu-miR-363-5p	ENSMUSG00000044453	miRNA-mRNA
												mmu-miR-15a-5p	ENSMUSG00000044768	miRNA-mRNA
												mmu-miR-181d-5p	novel_circ_000815	miRNA-circRNA
												mmu-miR-181d-5p	ENSMUSG00000044768	miRNA-mRNA
												mmu-miR-24-2-5p	novel_circ_000815	miRNA-circRNA
												mmu-miR-24-2-5p	ENSMUSG00000044768	miRNA-mRNA
												mmu-miR-301a-5p	ENSMUSG00000044768	miRNA-mRNA
												mmu-miR-362-5p	novel_circ_000815	miRNA-circRNA
												mmu-miR-362-5p	ENSMUSG00000044768	miRNA-mRNA
												mmu-miR-450a-1-3p	ENSMUSG00000044768	miRNA-mRNA
												mmu-miR-455-5p	ENSMUSG00000044768	miRNA-mRNA
												mmu-miR-505-5p	ENSMUSG00000044768	miRNA-mRNA
												mmu-miR-877-3p	ENSMUSG00000044768	miRNA-mRNA
												mmu-miR-17-5p	ENSMUSG00000045092	miRNA-mRNA
												mmu-miR-19a-3p	ENSMUSG00000045092	miRNA-mRNA
												mmu-miR-20a-5p	ENSMUSG00000045092	miRNA-mRNA
												mmu-miR-20b-5p	ENSMUSG00000045092	miRNA-mRNA
												mmu-miR-23b-3p	ENSMUSG00000045092	miRNA-mRNA
												mmu-miR-421-3p	ENSMUSG00000045092	miRNA-mRNA
												mmu-miR-542-3p	ENSMUSG00000045092	miRNA-mRNA
												mmu-miR-93-5p	ENSMUSG00000045092	miRNA-mRNA
												mmu-miR-181a-5p	ENSMUSG00000045092	miRNA-mRNA
												mmu-miR-148b-5p	ENSMUSG00000046139	miRNA-mRNA
												mmu-miR-188-3p	ENSMUSG00000046139	miRNA-mRNA
												mmu-miR-3061-5p	ENSMUSG00000046139	miRNA-mRNA
												mmu-miR-542-3p	ENSMUSG00000046139	miRNA-mRNA
												mmu-miR-669a-5p	ENSMUSG00000046139	miRNA-mRNA
												mmu-miR-669p-5p	ENSMUSG00000046139	miRNA-mRNA
												mmu-miR-185-3p	ENSMUSG00000046169	miRNA-mRNA
												mmu-miR-188-3p	ENSMUSG00000046169	miRNA-mRNA
												mmu-miR-27b-3p	ENSMUSG00000046169	miRNA-mRNA
												mmu-miR-298-5p	ENSMUSG00000046169	miRNA-mRNA
												mmu-miR-421-3p	ENSMUSG00000046169	miRNA-mRNA
												mmu-miR-669c-5p	novel_circ_000437	miRNA-circRNA
												mmu-miR-669c-5p	ENSMUSG00000046169	miRNA-mRNA
												mmu-miR-132-3p	ENSMUSG00000046169	miRNA-mRNA
												mmu-miR-30d-3p	ENSMUSG00000046169	miRNA-mRNA
												mmu-miR-363-5p	ENSMUSG00000046169	miRNA-mRNA
												mmu-miR-17-5p	ENSMUSG00000046841	miRNA-mRNA
												mmu-miR-20a-5p	ENSMUSG00000046841	miRNA-mRNA
												mmu-miR-20b-5p	ENSMUSG00000046841	miRNA-mRNA
												mmu-miR-93-5p	ENSMUSG00000046841	miRNA-mRNA
												mmu-miR-181a-5p	ENSMUSG00000047180	miRNA-mRNA
												mmu-miR-421-3p	ENSMUSG00000047180	miRNA-mRNA
												mmu-miR-27b-3p	ENSMUSG00000048007	miRNA-mRNA
												mmu-miR-30d-3p	ENSMUSG00000048007	miRNA-mRNA
												mmu-miR-17-5p	ENSMUSG00000049044	miRNA-mRNA
												mmu-miR-19a-3p	ENSMUSG00000049044	miRNA-mRNA
												mmu-miR-20a-5p	ENSMUSG00000049044	miRNA-mRNA
												mmu-miR-20b-5p	ENSMUSG00000049044	miRNA-mRNA
												mmu-miR-30e-5p	ENSMUSG00000049044	miRNA-mRNA
												mmu-miR-93-5p	ENSMUSG00000049044	miRNA-mRNA
												mmu-miR-17-5p	ENSMUSG00000049892	miRNA-mRNA
												mmu-miR-20a-5p	ENSMUSG00000049892	miRNA-mRNA
												mmu-miR-20b-5p	ENSMUSG00000049892	miRNA-mRNA
												mmu-miR-23b-3p	ENSMUSG00000049892	miRNA-mRNA
												mmu-miR-30e-5p	ENSMUSG00000049892	miRNA-mRNA
												mmu-miR-542-3p	ENSMUSG00000049892	miRNA-mRNA
												mmu-miR-93-5p	ENSMUSG00000049892	miRNA-mRNA
												mmu-miR-132-3p	ENSMUSG00000050271	miRNA-mRNA
												mmu-miR-18b-3p	novel_circ_000891	miRNA-circRNA
												mmu-miR-18b-3p	ENSMUSG00000050271	miRNA-mRNA
												mmu-miR-17-5p	ENSMUSG00000050890	miRNA-mRNA
												mmu-miR-181a-1-3p	ENSMUSG00000050890	miRNA-mRNA
												mmu-miR-181a-5p	ENSMUSG00000050890	miRNA-mRNA
												mmu-miR-181c-3p	ENSMUSG00000050890	miRNA-mRNA
												mmu-miR-19a-3p	ENSMUSG00000050890	miRNA-mRNA
												mmu-miR-542-3p	ENSMUSG00000050890	miRNA-mRNA
												mmu-miR-93-5p	ENSMUSG00000050890	miRNA-mRNA
												mmu-miR-20a-5p	ENSMUSG00000050890	miRNA-mRNA
												mmu-miR-20b-5p	ENSMUSG00000050890	miRNA-mRNA
												mmu-miR-3471	ENSMUSG00000051590	miRNA-mRNA
												mmu-miR-148b-5p	ENSMUSG00000052525	miRNA-mRNA
												mmu-miR-18b-5p	ENSMUSG00000052833	miRNA-mRNA
												mmu-miR-542-3p	ENSMUSG00000052833	miRNA-mRNA
												mmu-miR-1933-3p	ENSMUSG00000053113	miRNA-mRNA
												mmu-miR-298-5p	ENSMUSG00000053113	miRNA-mRNA
												mmu-miR-1198-3p	ENSMUSG00000053205	miRNA-mRNA
												mmu-miR-181a-5p	ENSMUSG00000053205	miRNA-mRNA
												mmu-miR-421-3p	ENSMUSG00000053205	miRNA-mRNA
												mmu-miR-301b-5p	ENSMUSG00000053560	miRNA-mRNA
												mmu-miR-504-5p	ENSMUSG00000053560	miRNA-mRNA
												mmu-miR-17-5p	ENSMUSG00000054309	miRNA-mRNA
												mmu-miR-20a-5p	ENSMUSG00000054309	miRNA-mRNA
												mmu-miR-20b-5p	ENSMUSG00000054309	miRNA-mRNA
												mmu-miR-23b-3p	ENSMUSG00000054309	miRNA-mRNA
												mmu-miR-30d-3p	ENSMUSG00000054309	miRNA-mRNA
												mmu-miR-30e-5p	ENSMUSG00000054309	miRNA-mRNA
												mmu-miR-93-5p	ENSMUSG00000054309	miRNA-mRNA
												mmu-miR-132-3p	ENSMUSG00000054321	miRNA-mRNA
												mmu-miR-17-5p	ENSMUSG00000054321	miRNA-mRNA
												mmu-miR-188-3p	ENSMUSG00000054321	miRNA-mRNA
												mmu-miR-20a-5p	ENSMUSG00000054321	miRNA-mRNA
												mmu-miR-20b-5p	ENSMUSG00000054321	miRNA-mRNA
												mmu-miR-30d-3p	ENSMUSG00000054321	miRNA-mRNA
												mmu-miR-30e-5p	ENSMUSG00000054321	miRNA-mRNA
												mmu-miR-93-5p	ENSMUSG00000054321	miRNA-mRNA
												mmu-miR-185-3p	ENSMUSG00000054321	miRNA-mRNA
												mmu-miR-1981-5p	ENSMUSG00000054383	miRNA-mRNA
												mmu-miR-23b-3p	ENSMUSG00000054383	miRNA-mRNA
												mmu-miR-301b-5p	ENSMUSG00000054435	miRNA-mRNA
												mmu-miR-188-3p	ENSMUSG00000054648	miRNA-mRNA
												mmu-miR-1981-5p	ENSMUSG00000054648	miRNA-mRNA
												mmu-miR-301b-5p	ENSMUSG00000054648	miRNA-mRNA
												mmu-miR-181a-5p	ENSMUSG00000054648	miRNA-mRNA
												mmu-miR-30e-5p	ENSMUSG00000054648	miRNA-mRNA
												mmu-miR-322-3p	ENSMUSG00000054648	miRNA-mRNA
												mmu-miR-503-3p	ENSMUSG00000054648	miRNA-mRNA
												mmu-miR-132-3p	ENSMUSG00000055430	miRNA-mRNA
												mmu-miR-455-3p	ENSMUSG00000055430	miRNA-mRNA
												mmu-miR-338-5p	novel_circ_000429	miRNA-circRNA
												mmu-miR-338-5p	ENSMUSG00000055430	miRNA-mRNA
												mmu-miR-455-3p	novel_circ_000429	miRNA-circRNA
												mmu-miR-148b-5p	ENSMUSG00000056019	miRNA-mRNA
												mmu-miR-188-3p	ENSMUSG00000056019	miRNA-mRNA
												mmu-miR-19a-3p	ENSMUSG00000056019	miRNA-mRNA
												mmu-miR-30e-5p	ENSMUSG00000056019	miRNA-mRNA
												mmu-miR-421-3p	ENSMUSG00000056019	miRNA-mRNA
												mmu-miR-542-3p	ENSMUSG00000056019	miRNA-mRNA
												mmu-miR-298-5p	ENSMUSG00000056144	miRNA-mRNA
												mmu-miR-669c-5p	ENSMUSG00000056144	miRNA-mRNA
												mmu-miR-188-3p	ENSMUSG00000056602	miRNA-mRNA
												mmu-miR-30d-3p	ENSMUSG00000056602	miRNA-mRNA
												mmu-miR-18b-3p	ENSMUSG00000057649	miRNA-mRNA
												mmu-miR-298-5p	ENSMUSG00000057649	miRNA-mRNA
												mmu-miR-301b-5p	ENSMUSG00000057842	miRNA-mRNA
												mmu-miR-23b-3p	ENSMUSG00000057842	miRNA-mRNA
												mmu-miR-421-3p	ENSMUSG00000057842	miRNA-mRNA
												mmu-miR-148b-5p	ENSMUSG00000057842	miRNA-mRNA
												mmu-miR-1933-3p	ENSMUSG00000058318	miRNA-mRNA
												mmu-miR-298-5p	ENSMUSG00000058318	miRNA-mRNA
												mmu-miR-301b-5p	ENSMUSG00000058318	miRNA-mRNA
												mmu-miR-3074-1-3p	ENSMUSG00000058318	miRNA-mRNA
												mmu-miR-30d-3p	ENSMUSG00000058318	miRNA-mRNA
												mmu-miR-3471	ENSMUSG00000058318	miRNA-mRNA
												mmu-miR-421-3p	ENSMUSG00000058318	miRNA-mRNA
												mmu-miR-504-5p	ENSMUSG00000058318	miRNA-mRNA
												mmu-miR-185-3p	ENSMUSG00000058318	miRNA-mRNA
												mmu-miR-351-3p	ENSMUSG00000058318	miRNA-mRNA
												mmu-miR-1933-3p	ENSMUSG00000058587	miRNA-mRNA
												mmu-miR-298-5p	ENSMUSG00000058587	miRNA-mRNA
												mmu-miR-503-3p	ENSMUSG00000058587	miRNA-mRNA
												mmu-miR-669a-5p	ENSMUSG00000058587	miRNA-mRNA
												mmu-miR-669p-5p	ENSMUSG00000058587	miRNA-mRNA
												mmu-miR-15a-5p	ENSMUSG00000058709	miRNA-mRNA
												mmu-miR-23b-3p	ENSMUSG00000058709	miRNA-mRNA
												mmu-miR-181a-5p	ENSMUSG00000061972	miRNA-mRNA
												mmu-miR-15a-5p	ENSMUSG00000063382	miRNA-mRNA
												mmu-miR-542-3p	ENSMUSG00000063382	miRNA-mRNA
												mmu-miR-148b-5p	ENSMUSG00000063410	miRNA-mRNA
												mmu-miR-542-3p	ENSMUSG00000063524	miRNA-mRNA
												mmu-miR-148b-5p	ENSMUSG00000064289	miRNA-mRNA
												mmu-miR-181a-5p	ENSMUSG00000064289	miRNA-mRNA
												mmu-miR-542-3p	ENSMUSG00000064289	miRNA-mRNA
												mmu-miR-181a-5p	ENSMUSG00000066595	miRNA-mRNA
												mmu-miR-30d-3p	ENSMUSG00000066595	miRNA-mRNA
												mmu-miR-351-5p	ENSMUSG00000066595	miRNA-mRNA
												mmu-miR-542-3p	ENSMUSG00000066595	miRNA-mRNA
												mmu-miR-188-3p	ENSMUSG00000067341	miRNA-mRNA
												mmu-miR-1981-5p	ENSMUSG00000067341	miRNA-mRNA
												mmu-miR-301b-5p	ENSMUSG00000067341	miRNA-mRNA
												mmu-miR-132-3p	ENSMUSG00000069094	miRNA-mRNA
												mmu-miR-23b-3p	ENSMUSG00000069094	miRNA-mRNA
												mmu-miR-504-5p	ENSMUSG00000069094	miRNA-mRNA
												mmu-miR-148b-5p	ENSMUSG00000069094	miRNA-mRNA
												mmu-miR-188-3p	ENSMUSG00000069094	miRNA-mRNA
												mmu-miR-30e-5p	ENSMUSG00000069094	miRNA-mRNA
												mmu-miR-421-3p	ENSMUSG00000069094	miRNA-mRNA
												mmu-miR-542-3p	ENSMUSG00000069094	miRNA-mRNA
												mmu-miR-298-5p	ENSMUSG00000069094	miRNA-mRNA
												mmu-miR-351-5p	ENSMUSG00000069892	miRNA-mRNA
												mmu-miR-15a-5p	ENSMUSG00000069892	miRNA-mRNA
												mmu-miR-188-3p	ENSMUSG00000069892	miRNA-mRNA
												mmu-miR-181a-5p	ENSMUSG00000073062	miRNA-mRNA
												mmu-miR-23b-3p	ENSMUSG00000073062	miRNA-mRNA
												mmu-miR-30d-3p	ENSMUSG00000073062	miRNA-mRNA
												mmu-miR-351-5p	ENSMUSG00000073062	miRNA-mRNA
												mmu-miR-17-5p	ENSMUSG00000073725	miRNA-mRNA
												mmu-miR-181a-5p	ENSMUSG00000073725	miRNA-mRNA
												mmu-miR-18b-3p	ENSMUSG00000073725	miRNA-mRNA
												mmu-miR-1981-5p	ENSMUSG00000073725	miRNA-mRNA
												mmu-miR-20a-5p	ENSMUSG00000073725	miRNA-mRNA
												mmu-miR-20b-5p	ENSMUSG00000073725	miRNA-mRNA
												mmu-miR-23b-3p	ENSMUSG00000073725	miRNA-mRNA
												mmu-miR-542-3p	ENSMUSG00000073725	miRNA-mRNA
												mmu-miR-93-5p	ENSMUSG00000073725	miRNA-mRNA
												mmu-miR-148b-5p	ENSMUSG00000074071	miRNA-mRNA
												mmu-miR-17-5p	ENSMUSG00000074071	miRNA-mRNA
												mmu-miR-188-3p	ENSMUSG00000074071	miRNA-mRNA
												mmu-miR-20a-5p	ENSMUSG00000074071	miRNA-mRNA
												mmu-miR-20b-5p	ENSMUSG00000074071	miRNA-mRNA
												mmu-miR-93-5p	ENSMUSG00000074071	miRNA-mRNA
												mmu-miR-18b-5p	ENSMUSG00000074305	miRNA-mRNA
												mmu-miR-542-3p	ENSMUSG00000074305	miRNA-mRNA
												mmu-miR-181a-5p	ENSMUSG00000075602	miRNA-mRNA
												mmu-miR-421-3p	ENSMUSG00000075602	miRNA-mRNA
												mmu-miR-18b-5p	ENSMUSG00000078622	miRNA-mRNA
												mmu-miR-542-3p	ENSMUSG00000078622	miRNA-mRNA
												mmu-miR-421-3p	ENSMUSG00000078762	miRNA-mRNA
												mmu-miR-148b-5p	ENSMUSG00000079445	miRNA-mRNA
												mmu-miR-188-3p	ENSMUSG00000079445	miRNA-mRNA
												mmu-miR-27b-3p	ENSMUSG00000079445	miRNA-mRNA
												mmu-miR-181a-5p	ENSMUSG00000089756	miRNA-mRNA
												mmu-miR-148b-5p	ENSMUSG00000089847	miRNA-mRNA
												mmu-miR-188-3p	ENSMUSG00000089847	miRNA-mRNA
												mmu-miR-351-3p	ENSMUSG00000089847	miRNA-mRNA
												mmu-miR-421-3p	ENSMUSG00000089847	miRNA-mRNA
												mmu-miR-1198-3p	ENSMUSG00000090394	miRNA-mRNA
												mmu-miR-181a-5p	ENSMUSG00000090394	miRNA-mRNA
												mmu-miR-1933-3p	ENSMUSG00000097392	miRNA-mRNA
												mmu-miR-298-5p	ENSMUSG00000097392	miRNA-mRNA
												mmu-miR-18b-3p	ENSMUSG00000097392	miRNA-mRNA
												mmu-miR-30d-3p	ENSMUSG00000097392	miRNA-mRNA
												mmu-miR-148a-3p	ENSMUSG00000099041	miRNA-mRNA
												mmu-miR-298-5p	ENSMUSG00000099041	miRNA-mRNA
												mmu-miR-363-5p	ENSMUSG00000099041	miRNA-mRNA
												mmu-miR-504-5p	ENSMUSG00000099041	miRNA-mRNA
												mmu-miR-505-5p	ENSMUSG00000099041	miRNA-mRNA
												mmu-miR-181a-5p	ENSMUSG00000110206	miRNA-mRNA
