# Supplementary material for: Whole-Transcriptome Profiling and circRNA-miRNA-mRNA Regulatory Networks in B-Cell Development
Source: Front Immunol. 2022 Mar 21;13:812924. doi: 10.3389/fimmu.2022.812924 (PMC8978327; doi:10.3389/fimmu.2022.812924)
Supplement: Supplementary Methods — Methodology for RNA extraction and qualification, library preparation, sequencing, quality control, read mapping to reference genome and expression analysis. [file DataSheet_1.zip › Supplementary table/Table S5.xlsx]

## Sheet: Pro vs. Pre
id	Pro_count	Pre_count	Pro_TPM	Pre_TPM	log2(fc)	PValue	FDR	length	seq	total
mmu-let-7c-1-3p	10	1	9.9191	0.5567	-4.15524	0.00636217	0.021836	22	CTGTACAACCTTCTAGCTTTCC	11
mmu-miR-101a-5p	0	6	0.01	3.3404	8.38388	0.0312734	0.0801492	22	TCAGTTATCACAGTGCTGATGC	33
mmu-miR-101b-3p	110	88	109.11	48.9918	-1.15517	0.0162519	0.0462501	19	GTACAGTACTGTGATAGCT	568
mmu-miR-106a-5p	42	160	41.6602	89.076	1.09637	8.32e-14	7.19e-13	23	CAAAGTGCTAACAGTGCAGGTAG	370
mmu-miR-10a-5p	4846	2595	4806.8	1444.7	-1.7343	2.99e-172	1.2e-170	23	TACCCTGTAGATCCGAATTTGTG	15079
mmu-miR-10b-5p	826	138	819.318	76.8281	-3.41472	3.51e-135	1.09e-133	23	TACCCTGTAGAACCGAATTTGTG	1468
mmu-miR-1195	70	8	69.4337	4.4538	-3.96253	3.54e-15	3.22e-14	23	TGAGTTCGAGGCCAGCCTGCTCA	96
mmu-miR-122-3p	17	77	16.8625	42.8678	1.34608	1.33e-08	9.01e-08	22	AAACGCCATTATCACACTAAAT	103
mmu-miR-124-3p	7	0	6.9434	0.01	-9.4395	0.0156414	0.0446058	20	TAAGGCACGCGGTGAATGCC	11
mmu-miR-125a-3p	9	0	8.9272	0.01	-9.80206	0.00391328	0.0138486	22	ACAGGTGAGGTTCTTGGGAGCC	9
mmu-miR-125a-5p	1893	888	1877.69	494.372	-1.92529	2.25e-101	5.8e-100	24	TCCCTGAGACCCTTTAACCTGTGA	3826
mmu-miR-125b-2-3p	38	4	37.6926	2.2269	-4.08117	3.12e-09	2.21e-08	22	ACAAGTCAGGTTCTTGGGACCT	47
mmu-miR-125b-5p	8063	5656	7997.77	3148.84	-1.34478	1.8e-108	5.01e-107	22	TCCCTGAGACCCTAACTTGTGA	16960
mmu-miR-126a-3p	938	827	930.412	460.412	-1.01494	1.53e-07	9.74e-07	22	TCGTACCGTGAGTAATAATGCG	2189
mmu-miR-126a-5p	308	174	305.508	96.8702	-1.65709	6.01e-14	5.26e-13	21	CATTATTACTTTTGGTACGCG	624
mmu-miR-127-3p	586	100	581.259	55.6725	-3.38414	2.46e-96	5.89e-95	22	TCGGATCCGTCTGAGCTTGGCT	1137
mmu-miR-128-2-5p	93	0	92.2476	0.01	-13.1713	1.59e-29	2.03e-28	23	GGGGGCCGATGCACTGTAAGAGA	95
mmu-miR-128-3p	15769	2350	15641.4	1308.3	-3.5796	0	0	21	TCACAGTGAACCGGTCTCTTT	21296
mmu-miR-1306-3p	17	72	16.8625	40.0842	1.24922	1.31e-07	8.45e-07	21	ACGTTGGCTCTGGTGGTGATG	140
mmu-miR-130a-3p	35	21	34.7168	11.6912	-1.57021	0.022427	0.0620988	22	CAGTGCAATGTTAAAAGGGCAT	88
mmu-miR-133a-3p	33	19	32.733	10.5778	-1.62971	0.0176784	0.0499974	22	TTTGGTCCCCTTCAACCAGCTG	86
mmu-miR-139-3p	1949	1101	1933.23	612.955	-1.65716	5.93e-74	1.27e-72	22	TGGAGACGCGGCCCTGTTGGAG	4579
mmu-miR-141-3p	174	122	172.592	67.9205	-1.34545	4.11e-05	0.000202487	22	TAACACTGTCTGGTAAAGATGG	727
mmu-miR-142a-5p	22283	98531	22102.7	54854.7	1.31139	0	0	21	CATAAAGTAGAAAGCACTACT	490713
mmu-miR-143-3p	4393	3721	4357.46	2071.57	-1.07276	1.92e-30	2.52e-29	21	TGAGATGAAGCACTGTAGCTC	9985
mmu-miR-143-5p	10	39	9.9191	21.7123	1.13023	0.00022598	0.00099577	21	GGTGCAGTGCTGCATCTCTGG	53
mmu-miR-144-3p	89	352	88.28	195.967	1.15045	4.32e-30	5.62e-29	20	TACAGTATAGATGATGTACT	536
mmu-miR-145a-3p	86	67	85.3043	37.3006	-1.19342	0.0196135	0.0550144	22	ATTCCTGGAAATACTGTTCTTG	189
mmu-miR-145a-5p	345	160	342.209	89.076	-1.94177	3.67e-22	4.04e-21	23	GTCCAGTTTTCCCAGGAATCCCT	670
mmu-miR-146b-5p	2441	1254	2421.25	698.134	-1.79418	5.77e-111	1.64e-109	22	TGAGAACTGAATTCCATAGGCT	7935
mmu-miR-149-5p	345	169	342.209	94.0866	-1.86282	4.33e-20	4.48e-19	23	TCTGGCTCCGTGTCTTCACTCCC	797
mmu-miR-150-3p	207	32	205.325	17.8152	-3.52673	2.89e-37	4.2e-36	22	CTGGTACAGGCCTGGGGGATAG	1185
mmu-miR-150-5p	13865	3261	13752.8	1815.48	-2.9213	0	0	22	TCTCCCAACCCTTGTACCAGTG	235241
mmu-miR-151-3p	204	113	202.35	62.91	-1.68549	4.97e-10	3.67e-09	21	CTAGACTGAGGCTCCTTGAGG	711
mmu-miR-151-5p	1505	650	1492.82	361.871	-2.0445	4.98e-95	1.15e-93	21	TCGAGGAGCTCACAGTCTAGT	5283
mmu-miR-155-3p	6	29	5.9515	16.145	1.43976	0.000829453	0.00342306	21	CTCCTACCTGTTAGCATTAAC	82
mmu-miR-15a-3p	8	29	7.9353	16.145	1.02473	0.00396468	0.0139942	22	CAGGCCATACTGTGCTGCCTCA	86
mmu-miR-15b-5p	4312	17110	4277.12	9525.57	1.15517	0	0	22	TAGCAGCACATCATGGTTTACA	40223
mmu-miR-181d-3p	26	14	25.7897	7.7942	-1.72632	0.0276903	0.0751988	21	CCCACCGGGGGATGAATGTCA	62
mmu-miR-1839-3p	13	2	12.8948	1.1135	-3.53362	0.00419502	0.0147311	23	AGACCTACTTATCTACCAACAGC	33
mmu-miR-1839-5p	157	137	155.73	76.2714	-1.02983	0.0237774	0.0654838	22	AAGGTAGATAGAACAGGTCTTG	971
mmu-miR-1843a-5p	39	25	38.6845	13.9181	-1.47479	0.0330433	0.0845265	21	TATGGAGGTCTCTGTCTGACT	230
mmu-miR-184-3p	82	20	81.3366	11.1345	-2.86887	9.21e-12	7.32e-11	22	TGGACGGAGAACTGATAAGGGT	150
mmu-miR-188-5p	10	1	9.9191	0.5567	-4.15524	0.00636217	0.021836	21	CATCCCTTGCATGGTGGAGGG	27
mmu-miR-190b-5p	1	11	0.9919	6.124	2.62621	0.0117402	0.0362832	22	TGATATGTTTGATATTGGGTTG	21
mmu-miR-192-5p	3709	1590	3678.99	885.193	-2.05525	1.82e-220	8.9e-219	21	CTGACCTATGAATTGACAGCC	9873
mmu-miR-1931	0	9	0.01	5.0105	8.96881	0.00391328	0.0138486	22	ATGCAAGGGCTGGTGCGATGGC	11
mmu-miR-194-1-3p	11	0	10.911	0.01	-10.0916	0.000489894	0.00205906	22	CCAGTGGAGCTGCTGTTACTTC	12
mmu-miR-1945	8	1	7.9353	0.5567	-3.83331	0.0391047	0.0989204	22	TCTTCGCGGGTACTGTCGGGAC	17
mmu-miR-194-5p	1091	540	1082.17	300.632	-1.84786	2.29e-56	4.07e-55	22	TGTAACAGCAACTCCATGTGGA	2946
mmu-miR-1948-3p	22	0	21.822	0.01	-11.0916	2.41e-07	1.51e-06	22	TTTAGGCAGAGCACTCGTACAG	23
mmu-miR-1949	217	71	215.244	39.5275	-2.44505	1.19e-22	1.37e-21	24	CTATACCAGGATGTCAGCATAGTT	371
mmu-miR-196b-5p	67	15	66.458	8.3509	-2.99244	8.54e-11	6.56e-10	22	TAGGTAGTTTCCTGTTGTTGGG	92
mmu-miR-1983	30	140	29.7573	77.9415	1.38915	6.22e-15	5.63e-14	21	CTCACCTGGAGCATGTTTTCT	364
mmu-miR-199a-5p	522	4097	517.777	2280.9	2.1392	0	0	23	CCCAGTGTTCAGACTACCTGTTC	5161
mmu-miR-199b-5p	12	54	11.9029	30.0632	1.33669	1.95e-06	1.15e-05	23	CCCAGTGTTTAGACTACCTGTTC	68
mmu-miR-200a-3p	227	178	225.164	99.0971	-1.18406	0.000184154	0.000816734	22	TAACACTGTCTGGTAACGATGT	825
mmu-miR-200b-3p	150	94	148.786	52.3322	-1.50747	5.89e-06	3.29e-05	22	TAATACTGCCTGGTAATGATGA	458
mmu-miR-202-5p	66	0	65.4661	0.01	-12.6765	7.59e-21	8.1e-20	21	TTCCTATGCATATACTTCTTT	80
mmu-miR-205-5p	43	567	42.6521	315.663	2.8877	2.49e-100	6.19e-99	22	TCCTTCATTCCACCGGAGTCTG	640
mmu-miR-211-5p	14	4	13.8867	2.2269	-2.6406	0.0192663	0.0541518	22	TTCCCTTTGTCATCCTTTGCCT	18
mmu-miR-215-5p	2530	2	2509.53	1.1135	-11.1381	0	0	21	ATGACCTATGATTTGACAGAC	3251
mmu-miR-216a-5p	6	112	5.9515	62.3532	3.38914	7.25e-23	8.39e-22	22	TAATCTCAGCTGGCAACTGTGA	118
mmu-miR-21a-3p	105	30	104.15	16.7018	-2.64059	3.23e-13	2.66e-12	22	CAACAGCAGTCGATGGGCTGTC	315
mmu-miR-21a-5p	10350	6855	10266.3	3816.35	-1.42765	8.15e-153	2.78e-151	22	TAGCTTATCAGACTGATGTTGA	38481
mmu-miR-221-3p	205	171	203.341	95.2	-1.09487	0.00302976	0.0114644	23	AGCTACATTGTCTGCTGGGTTTC	603
mmu-miR-221-5p	126	105	124.981	58.4562	-1.09628	0.0221247	0.0614323	26	ACCTGGCATACAATGTAGATTTCTGT	432
mmu-miR-222-3p	1356	1159	1345.03	645.245	-1.05972	4.89e-12	3.95e-11	23	AGCTACATCTGGCTACTGGGTCT	4034
mmu-miR-223-5p	15	3	14.8786	1.6702	-3.15515	0.00444281	0.0154818	23	CGTGTATTTGACAAGCTGAGTTG	21
mmu-miR-224-5p	57	14	56.5389	7.7942	-2.85877	8.53e-09	5.82e-08	21	TAAGTCACTAGTGGTTCCGTT	90
mmu-miR-28a-3p	60	43	59.5146	23.9392	-1.31387	0.0240076	0.0659847	22	CACTAGATTGTGAGCTGCTGGA	339
mmu-miR-29b-3p	56	27	55.547	15.0316	-1.88571	0.000274287	0.00120474	23	TAGCACCATTTGAAATCAGTGTT	357
mmu-miR-300-3p	7	0	6.9434	0.01	-9.4395	0.0156414	0.0446058	22	TATGCAAGGGCAAGCTCTCTTC	17
mmu-miR-301a-3p	21	93	20.8301	51.7755	1.3136	4.21e-10	3.15e-09	23	CAGTGCAATAGTATTGTCAAAGC	301
mmu-miR-301b-3p	3	27	2.9757	15.0316	2.3367	6.02e-05	0.000290461	23	CAGTGCAATGGTATTGTCAAAGC	54
mmu-miR-3057-5p	0	8	0.01	4.4538	8.79889	0.00782344	0.0254051	24	ATTGGAGCTGAGATTCTGCGGGAT	51
mmu-miR-3058-5p	0	7	0.01	3.8971	8.60626	0.0156414	0.0446058	23	TCAGCCACGGCTTACCTGGAAGA	19
mmu-miR-3076-3p	14	5	13.8867	2.7836	-2.31868	0.0414893	0.104759	23	CGCACTCTGGTCTTCCCTTGCAG	38
mmu-miR-3084-3p	13	4	12.8948	2.2269	-2.53368	0.0309574	0.0801492	21	TTCTGCCAGTCTCCTTCAGAC	23
mmu-miR-326-3p	42	20	41.6602	11.1345	-1.90363	0.00132118	0.00523109	21	CCTCTGGGCCCTTCCTCCAGT	182
mmu-miR-328-5p	19	2	18.8463	1.1135	-4.08111	0.000122056	0.00055836	22	GGGGGGCAGGAGGGGCTCAGGG	31
mmu-miR-330-3p	54	31	53.5631	17.2585	-1.63393	0.00342092	0.012654	23	GCAAAGCACAGGGCCTGCAGAGA	225
mmu-miR-335-5p	53	7	52.5712	3.8971	-3.7538	3.16e-11	2.48e-10	23	TCAAGAGCAATAACGAAAAATGT	119
mmu-miR-338-3p	4	28	3.9676	15.5883	1.97413	0.000114409	0.000537055	22	TCCAGCATCAGTGATTTTGTTG	50
mmu-miR-339-5p	469	288	465.206	160.337	-1.53676	1.36e-16	1.28e-15	23	TCCCTGTCCTCCAGGAGCTCACG	2582
mmu-miR-342-5p	232	185	230.123	102.994	-1.15984	0.000334882	0.00146618	22	AGGGGTGCTATCTGTGATTGAG	1767
mmu-miR-345-3p	0	17	0.01	9.4643	9.88635	3.07e-05	0.000154183	22	CCTGAACTAGGGGTCTGGAGAC	36
mmu-miR-345-5p	53	230	52.5712	128.047	1.28433	2.46e-22	2.76e-21	22	GCTGACCCCTAGTCCAGTGCTT	585
mmu-miR-3470a	135	30	133.908	16.7018	-3.00316	6.63e-20	6.76e-19	21	TCACTTTGTAGACCAGGCTGG	197
mmu-miR-3470b	94	36	93.2395	20.0421	-2.21791	8.35e-09	5.73e-08	21	TCACTCTGTAGACCAGGCTGG	200
mmu-miR-3473b	103	13	102.167	7.2374	-3.81931	4.44e-21	4.78e-20	20	GGGCTGGAGAGATGGCTCAG	133
mmu-miR-3473e	89	10	88.28	5.5673	-3.98704	1.13e-19	1.15e-18	21	GGGCTGGAGAGATGGCTCGTA	106
mmu-miR-34b-3p	57	2	56.5389	1.1135	-5.66607	5.86e-17	5.67e-16	22	AATCACTAACTCCACTGCCATC	79
mmu-miR-34b-5p	8	0	7.9353	0.01	-9.63214	0.00782344	0.0254051	23	AGGCAGTGTAATTAGCTGATTGT	10
mmu-miR-34c-3p	17	5	16.8625	2.7836	-2.59879	0.00436394	0.0152459	22	AATCACTAACCACACAGCCAGG	31
mmu-miR-34c-5p	994	17	985.958	9.4643	-6.70289	2.81e-288	1.74e-286	23	AGGCAGTGTAGTTAGCTGATTGC	1313
mmu-miR-3535	527	235	522.737	130.83	-1.99839	1.04e-34	1.47e-33	26	TGGATATGATGACTGATTACCTGAGA	1736
mmu-miR-369-3p	11	1	10.911	0.5567	-4.29274	0.0034275	0.012654	21	AATAATACATGGTTGATCTTT	30
mmu-miR-374b-5p	593	3299	588.203	1836.64	1.64268	0	0	22	ATATAATACAACCTGCTAAGTG	9044
mmu-miR-375-3p	193	3	191.439	1.6702	-6.84072	4.36e-59	7.93e-58	22	TTTGTTCGTTCGGCTCGCGTGA	277
mmu-miR-378a-3p	2361	1894	2341.9	1054.44	-1.15121	4.94e-26	6.02e-25	21	ACTGGACTTGGAGTCAGAAGG	13703
mmu-miR-378a-5p	52	37	51.5793	20.5988	-1.32423	0.0338087	0.0863228	22	CTCCTGACTCCAGGTCCTGTGT	291
mmu-miR-409-3p	12	4	11.9029	2.2269	-2.4182	0.0491362	0.122319	22	GAATGTTGCTCGGTGAACCCCT	25
mmu-miR-409-5p	24	2	23.8058	1.1135	-4.41814	5.72e-06	3.23e-05	23	AGGTTACCCGAGCAACTTTGCAT	52
mmu-miR-411-5p	20	4	19.8382	2.2269	-3.15517	0.000916869	0.00372675	21	TAGTAGACCGTATAGCGTACG	31
mmu-miR-433-3p	8	0	7.9353	0.01	-9.63214	0.00782344	0.0254051	22	ATCATGATGGGCTCCTCGGTGT	18
mmu-miR-434-3p	10	1	9.9191	0.5567	-4.15524	0.00636217	0.021836	22	TTTGAACCATCACTCGACTCCT	11
mmu-miR-434-5p	6	0	5.9515	0.01	-9.21711	0.0312734	0.0801492	22	GCTCGACTCATGGTTTGAACCA	7
mmu-miR-449a-5p	10	1	9.9191	0.5567	-4.15524	0.00636217	0.021836	22	TGGCAGTGTATTGTTAGCTGGT	26
mmu-miR-450b-3p	34	17	33.7249	9.4643	-1.83325	0.00786634	0.0254631	22	ATTGGGAACATTTTGCATGCAT	104
mmu-miR-451a	121	68	120.021	37.8573	-1.66464	3.28e-06	1.9e-05	22	AAACCGTTACCATTACTGAGTT	299
mmu-miR-465a-3p	153	0	151.762	0.01	-13.8895	2.57e-48	3.99e-47	22	GATCAGGGCCTTTCTAAGTAGA	195
mmu-miR-465a-5p	147	0	145.811	0.01	-13.8318	3.12e-46	4.73e-45	23	TATTTAGAATGGCACTGATGTGA	184
mmu-miR-465b-3p	153	0	151.762	0.01	-13.8895	2.57e-48	3.99e-47	22	GATCAGGGCCTTTCTAAGTAGA	195
mmu-miR-465b-5p	15	0	14.8786	0.01	-10.539	3.07e-05	0.000154183	22	TATTTAGAATGGTGCTGATCTG	19
mmu-miR-465c-3p	153	0	151.762	0.01	-13.8895	2.57e-48	3.99e-47	22	GATCAGGGCCTTTCTAAGTAGA	195
mmu-miR-465c-5p	53	0	52.5712	0.01	-12.3601	3e-17	2.95e-16	22	TATTTAGAATGGCGCTGATCTG	66
mmu-miR-466a-3p	136	111	134.9	61.7965	-1.12629	0.00952443	0.0301166	23	TATACATACACGCACACATAAGA	374
mmu-miR-466b-3p	136	111	134.9	61.7965	-1.12629	0.00952443	0.0301166	22	ATACATACACGCACACATAAGA	374
mmu-miR-466c-3p	136	111	134.9	61.7965	-1.12629	0.00952443	0.0301166	22	ATACATACACGCACACATAAGA	374
mmu-miR-466e-3p	136	111	134.9	61.7965	-1.12629	0.00952443	0.0301166	23	TATACATACACGCACACATAAGA	374
mmu-miR-466i-3p	4	24	3.9676	13.3614	1.75173	0.00091941	0.00372675	22	ATACACACACACATACACACTA	33
mmu-miR-466p-3p	136	111	134.9	61.7965	-1.12629	0.00952443	0.0301166	22	ATACATACACGCACACATAAGA	374
mmu-miR-467a-3p	9	0	8.9272	0.01	-9.80206	0.00391328	0.0138486	22	CATATACATACACACACCTACA	16
mmu-miR-467d-3p	9	0	8.9272	0.01	-9.80206	0.00391328	0.0138486	22	ATATACATACACACACCTACAC	16
mmu-miR-467d-5p	35	10	34.7168	5.5673	-2.64058	4.13e-05	0.000203171	22	TAAGTGCGCGCATGTATATGCG	91
mmu-miR-470-5p	342	3	339.233	1.6702	-7.66611	4e-107	1.09e-105	23	TTCTTGGACTGGCACTGGTGAGT	440
mmu-miR-471-3p	7	0	6.9434	0.01	-9.4395	0.0156414	0.0446058	22	TGAAAGGTGCCATACTATGTAT	12
mmu-miR-486a-5p	1288	1107	1277.58	616.295	-1.05172	3.35e-11	2.6e-10	22	TCCTGTACTGAGCTGCCCCGAG	4401
mmu-miR-486b-5p	1282	1107	1271.63	616.295	-1.04498	7.29e-11	5.62e-10	22	TCCTGTACTGAGCTGCCCCGAG	4383
mmu-miR-494-3p	27	4	26.7816	2.2269	-3.58813	4.72e-06	2.68e-05	22	TGAAACATACACGGGAAACCTC	52
mmu-miR-500-3p	27	12	26.7816	6.6807	-2.00317	0.00647851	0.0221796	22	AATGCACCTGGGCAAGGGTTCA	100
mmu-miR-501-3p	1856	1433	1840.98	797.787	-1.2064	1e-25	1.2e-24	22	AATGCACCCGGGCAAGGATTTG	6851
mmu-miR-5099	12780	7559	12676.6	4208.29	-1.59086	1.43e-240	7.79e-239	20	TTAGATCGATGTGGTGCTCC	38807
mmu-miR-5100	126	58	124.981	32.2901	-1.95254	4.72e-09	3.26e-08	21	TCGAATCCCAGCGGTGCCTCT	238
mmu-miR-5120	187	758	185.487	421.998	1.18592	1.99e-63	3.88e-62	23	TTTGGGGCTGTGGTGCCACCAGC	2231
mmu-miR-5121	60	20	59.5146	11.1345	-2.41821	5.47e-07	3.37e-06	21	AGCTTGTGATGAGACATCTCC	117
mmu-miR-5122	41	14	40.6683	7.7942	-2.38343	7.5e-05	0.00035441	20	CCGCGGGACCCGGGGCTGTG	101
mmu-miR-5126	154	19	152.754	10.5778	-3.8521	2.37e-31	3.17e-30	22	GCGGGCGGGGCCGGGGGCGGGG	244
mmu-miR-5128	10	59	9.9191	32.8468	1.72747	2.26e-08	1.53e-07	23	CAATTGGGGCTGGCGAGATGGCT	96
mmu-miR-5129-5p	0	6	0.01	3.3404	8.38388	0.0312734	0.0801492	22	ATGTGGGGGCATTGGTATTTTC	11
mmu-miR-532-3p	214	145	212.269	80.7252	-1.3948	1.4e-06	8.32e-06	22	CCTCCCACACCCAAGGCTTGCA	812
mmu-miR-541-5p	15	0	14.8786	0.01	-10.539	3.07e-05	0.000154183	25	AAGGGATTCTGATGTTGGTCACACT	25
mmu-miR-547-3p	51	0	50.5874	0.01	-12.3046	1.19e-16	1.13e-15	21	CTTGGTACATCTTTGAGTGAG	74
mmu-miR-574-5p	26	13	25.7897	7.2374	-1.83325	0.0166959	0.0474148	23	TGAGTGTGTGTGTGTGAGTGTGT	96
mmu-miR-592-5p	15	0	14.8786	0.01	-10.539	3.07e-05	0.000154183	23	ATTGTGTCAATATGCGATGATGT	15
mmu-miR-652-3p	277	208	274.759	115.799	-1.24655	5.81e-06	3.25e-05	21	AATGGCGCCACTAGGGTTGTG	903
mmu-miR-664-5p	65	15	64.4741	8.3509	-2.94872	4.1e-10	3.08e-09	21	CTGGCTGGGGAAAATGACTGG	128
mmu-miR-677-3p	29	0	28.7654	0.01	-11.4901	1.9e-09	1.36e-08	26	GAAGCCAGATGCCGTTCCTGAGAAGG	32
mmu-miR-677-5p	28	14	27.7735	7.7942	-1.83324	0.0138181	0.0419457	22	TTCAGTGATGATTAGCTTCTGA	96
mmu-miR-690	3231	454	3204.86	252.753	-3.66446	0	0	22	AAAGGCTAGGCTCACAACCAAA	3773
mmu-miR-6911-3p	8	0	7.9353	0.01	-9.63214	0.00782344	0.0254051	21	TCAATCACACTCTGTCCACAG	8
mmu-miR-6925-5p	0	6	0.01	3.3404	8.38388	0.0312734	0.0801492	22	TGAGGAAGAGAAGGCTTGGACT	6
mmu-miR-6933-5p	0	8	0.01	4.4538	8.79889	0.00782344	0.0254051	22	TGGCGGCAGTCAGGATACCTGT	8
mmu-miR-6948-3p	0	6	0.01	3.3404	8.38388	0.0312734	0.0801492	21	TGTCCTTCCTGTCTGACCACA	7
mmu-miR-6952-5p	0	6	0.01	3.3404	8.38388	0.0312734	0.0801492	22	ATGGTGGGCGGTGAAACAGAGA	8
mmu-miR-6953-5p	13	1	12.8948	0.5567	-4.53375	0.000980413	0.0039045	26	AAGGGGCAGGGGCAGGGATTCAAGTG	36
mmu-miR-6966-5p	7	0	6.9434	0.01	-9.4395	0.0156414	0.0446058	21	CTCGGGGATGTGGACAGCACA	7
mmu-miR-709	53	6	52.5712	3.3404	-3.97618	6.02e-12	4.81e-11	19	GGAGGCAGAGGCAGGAGGA	73
mmu-miR-741-3p	1159	0	1149.62	0.01	-16.8108	0	0	23	TGAGAGATGCCATTCTATGTAGA	1531
mmu-miR-743a-3p	55	0	54.555	0.01	-12.4135	7.53e-18	7.57e-17	22	GAAAGACACCAAGCTGAGTAGA	66
mmu-miR-743b-3p	222	0	220.204	0.01	-14.4266	2.15e-69	4.46e-68	22	GAAAGACATCATGCTGAATAGA	284
mmu-miR-7683-3p	0	9	0.01	5.0105	8.96881	0.00391328	0.0138486	21	TGGAAAGGTGGAACACGGAAC	12
mmu-miR-7683-5p	0	9	0.01	5.0105	8.96881	0.00391328	0.0138486	22	TTCCGTGTTTCGTCTGACCACT	24
mmu-miR-7687-3p	6	0	5.9515	0.01	-9.21711	0.0312734	0.0801492	21	CCACTCAGTCGCCCCGCCACA	20
mmu-miR-7688-5p	0	7	0.01	3.8971	8.60626	0.0156414	0.0446058	23	TAGCTGGGCATGATCTGATGAGC	7
mmu-miR-7a-1-3p	2	16	1.9838	8.9076	2.16677	0.0023592	0.00902709	22	CAACAAATCACAGTCTGCCATA	51
mmu-miR-802-5p	13	0	12.8948	0.01	-10.3326	0.000122627	0.00055836	22	TCAGTAACAAAGATTCATCCTT	23
mmu-miR-871-3p	551	0	546.542	0.01	-15.738	1.87e-169	7.08e-168	23	TGACTGGCACCATTCTGGATAAT	667
mmu-miR-874-3p	61	14	60.5065	7.7942	-2.95662	1.07e-09	7.74e-09	22	CTGCCCTGGCCCGAGGGACCGA	97
mmu-miR-878-3p	25	0	24.7977	0.01	-11.276	3.03e-08	2.03e-07	22	GCATGACACCACACTGGGTAGA	32
mmu-miR-880-3p	171	0	169.617	0.01	-14.05	1.14e-53	1.92e-52	22	TACTCCATCCTCTCTGAGTAGA	230
mmu-miR-881-3p	52	0	51.5793	0.01	-12.3326	5.98e-17	5.75e-16	22	AACTGTGTCTTTTCTGAATAGA	71
mmu-miR-883a-3p	9	0	8.9272	0.01	-9.80206	0.00391328	0.0138486	22	TAACTGCAACAGCTCTCAGTAT	17
mmu-miR-92a-1-5p	85	61	84.3123	33.9602	-1.3119	0.00630539	0.021836	23	AGGTTGGGATTTGTCGCAATGCT	327
mmu-miR-92a-2-5p	38	23	37.6926	12.8047	-1.55761	0.0206052	0.0576775	22	AGGTGGGGATTGGTGGCATTAC	82
mmu-miR-92b-5p	7	0	6.9434	0.01	-9.4395	0.0156414	0.0446058	24	AGGGACGGGACGTGGTGCAGTGTT	7
mmu-miR-96-5p	9	50	8.9272	27.8363	1.64069	7.77e-07	4.72e-06	23	TTTGGCACTAGCACATTTTTGCT	108
mmu-miR-98-3p	6	22	5.9515	12.248	1.04122	0.0126012	0.0386815	22	CTATACAACTTACTACTTTCCT	90
mmu-miR-99a-5p	7264	4554	7205.23	2535.33	-1.50687	9.84e-149	3.28e-147	22	AACCCGTAGATCCGATCTTGTG	14150
mmu-miR-99b-5p	1163	638	1153.59	355.191	-1.69947	1.41e-48	2.26e-47	22	CACCCGTAGAACCGACCTTGCG	2410

## Sheet: Pre vs. Immature
id	Pre_count	Immature_count	Pre_TPM	Immature_TPM	log2(fc)	PValue	FDR	length	seq	total
mmu-let-7e-5p	132	49	73.4877	18.7776	-1.96849	1.2e-15	1.38e-14	22	TGAGGTAGGAGGTTGTATAGTT	372
mmu-miR-100-5p	3312	852	1843.87	326.501	-2.49758	0	0	22	AACCCGTAGATCCGAACTTGTG	6142
mmu-miR-101a-3p	414	217	230.484	83.158	-1.47074	3.96e-29	7.22e-28	21	TACAGTACTGTGATAACTGAA	1546
mmu-miR-10a-3p	8	1	4.4538	0.3832	-3.53887	0.0215151	0.0728485	22	CAAATTCGTATCTAGGGGAATA	20
mmu-miR-10b-5p	138	84	76.8281	32.1902	-1.25501	1.75e-08	1.46e-07	23	TACCCTGTAGAACCGAATTTGTG	1468
mmu-miR-122-3p	77	4	42.8678	1.5329	-4.80556	5.86e-23	8.92e-22	22	AAACGCCATTATCACACTAAAT	103
mmu-miR-122-5p	22988	2299	12798	881.015	-3.86061	0	0	22	TGGAGTGTGACAATGGTGTTTG	36568
mmu-miR-1249-3p	1693	4936	942.536	1891.56	1.00496	3.37e-153	2.25e-151	22	ACGCCCTTCCCCCCCTTCTTCA	11576
mmu-miR-1249-5p	13	39	7.2374	14.9455	1.04617	0.0154733	0.0543381	25	AGGAGGGAGGGGATGGGCCAAGTTC	84
mmu-miR-125a-5p	888	417	494.372	159.801	-1.62932	1.4e-69	4.82e-68	24	TCCCTGAGACCCTTTAACCTGTGA	3826
mmu-miR-125b-5p	5656	1308	3148.84	501.248	-2.65122	0	0	22	TCCCTGAGACCCTAACTTGTGA	16960
mmu-miR-126a-3p	827	275	460.412	105.385	-2.12726	6.77e-98	3.01e-96	22	TCGTACCGTGAGTAATAATGCG	2189
mmu-miR-126a-5p	174	68	96.8702	26.0587	-1.89429	2.44e-19	3.26e-18	21	CATTATTACTTTTGGTACGCG	624
mmu-miR-127-3p	100	61	55.6725	23.3762	-1.25192	1.59e-06	1.12e-05	22	TCGGATCCGTCTGAGCTTGGCT	1137
mmu-miR-1306-3p	72	38	40.0842	14.5622	-1.46081	4.83e-06	3.19e-05	21	ACGTTGGCTCTGGTGGTGATG	140
mmu-miR-142a-3p	1216	3937	676.978	1508.72	1.15615	7.73e-159	5.47e-157	23	TGTAGTGTTTCCTACTTTATGGA	6894
mmu-miR-143-3p	3721	178	2071.57	68.2126	-4.92455	0	0	21	TGAGATGAAGCACTGTAGCTC	9985
mmu-miR-143-5p	39	0	21.7123	0.01	-11.0843	4.75e-13	4.96e-12	21	GGTGCAGTGCTGCATCTCTGG	53
mmu-miR-144-3p	352	49	195.967	18.7776	-3.38353	2.08e-76	7.58e-75	20	TACAGTATAGATGATGTACT	536
mmu-miR-144-5p	16	9	8.9076	3.449	-1.36886	0.0434142	0.128216	23	GGATATCATCATATACTGTAAGT	57
mmu-miR-145a-3p	67	5	37.3006	1.9161	-4.28295	1.14e-18	1.46e-17	22	ATTCCTGGAAATACTGTTCTTG	189
mmu-miR-145a-5p	160	45	89.076	17.2448	-2.36888	4.88e-24	7.72e-23	23	GTCCAGTTTTCCCAGGAATCCCT	670
mmu-miR-146a-5p	7838	27674	4363.61	10605.1	1.28117	0	0	22	TGAGAACTGAATTCCATGGGTT	58887
mmu-miR-150-3p	32	155	17.8152	59.3986	1.73732	1.02e-13	1.11e-12	22	CTGGTACAGGCCTGGGGGATAG	1185
mmu-miR-150-5p	3261	25050	1815.48	9599.58	2.40262	0	0	22	TCTCCCAACCCTTGTACCAGTG	235241
mmu-miR-152-3p	135	56	75.1579	21.4601	-1.80827	3.93e-14	4.38e-13	21	TCAGTGCATGACAGAACTTGG	376
mmu-miR-182-5p	94	44	52.3322	16.8615	-1.63397	5.72e-09	4.91e-08	25	TTTGGCAATGGTAGAACTCACACCG	320
mmu-miR-1839-3p	2	16	1.1135	6.1315	2.46114	0.0127622	0.0456551	23	AGACCTACTTATCTACCAACAGC	33
mmu-miR-188-5p	1	16	0.5567	6.1315	3.46127	0.00419502	0.0173876	21	CATCCCTTGCATGGTGGAGGG	27
mmu-miR-191-3p	339	210	188.73	80.4755	-1.2297	4.62e-18	5.55e-17	22	GCTGCACTTGGATTTCGTTCCC	744
mmu-miR-1931	9	2	5.0105	0.7664	-2.70879	0.0386306	0.117673	22	ATGCAAGGGCTGGTGCGATGGC	11
mmu-miR-1947-5p	5	38	2.7836	14.5622	2.3872	2.58e-05	0.000155691	22	AGGACGAGCTAGCTGAGTGCTG	45
mmu-miR-1949	71	51	39.5275	19.5441	-1.01612	0.00112291	0.00542064	24	CTATACCAGGATGTCAGCATAGTT	371
mmu-miR-195a-5p	44	14	24.4959	5.365	-2.19089	7.83e-07	5.54e-06	21	TAGCAGCACAGAAATATTGGC	99
mmu-miR-196a-5p	18	6	10.0211	2.2993	-2.12377	0.00409952	0.0171628	22	TAGGTAGTTTCATGTTGTTGGG	32
mmu-miR-199a-3p	500	42	278.363	16.0951	-4.11227	7.79e-128	4.46e-126	22	ACAGTAGTCTGCACATTGGTTA	913
mmu-miR-199a-5p	4097	270	2280.9	103.469	-4.46234	0	0	23	CCCAGTGTTCAGACTACCTGTTC	5161
mmu-miR-199b-3p	500	42	278.363	16.0951	-4.11227	7.79e-128	4.46e-126	22	ACAGTAGTCTGCACATTGGTTA	913
mmu-miR-199b-5p	54	1	30.0632	0.3832	-6.29376	1.89e-18	2.35e-17	23	CCCAGTGTTTAGACTACCTGTTC	68
mmu-miR-1a-3p	27	9	15.0316	3.449	-2.12375	0.00019356	0.00101598	22	TGGAATGTAAAGAAGTATGTAT	78
mmu-miR-200a-3p	178	69	99.0971	26.442	-1.90601	9.46e-20	1.28e-18	22	TAACACTGTCTGGTAACGATGT	825
mmu-miR-200b-5p	4	17	2.2269	6.5147	1.54866	0.0414893	0.123747	22	CATCTTACTGGGCAGCATTGGA	34
mmu-miR-204-5p	61	3	33.9602	1.1497	-4.88452	5.2e-19	6.87e-18	22	TTCCCTTTGTCATCCTATGCCT	153
mmu-miR-205-5p	567	4	315.663	1.5329	-7.68598	9.84e-183	7.88e-181	22	TCCTTCATTCCACCGGAGTCTG	640
mmu-miR-214-3p	20	7	11.1345	2.6825	-2.05339	0.00374236	0.016123	22	ACAGCAGGCACAGACAGGCAGT	56
mmu-miR-216a-5p	112	0	62.3532	0.01	-12.6062	1.08e-36	2.45e-35	22	TAATCTCAGCTGGCAACTGTGA	118
mmu-miR-21a-3p	30	100	16.7018	38.3217	1.19816	2.54e-06	1.72e-05	22	CAACAGCAGTCGATGGGCTGTC	315
mmu-miR-22-3p	4498	13983	2504.15	5358.52	1.09751	0	0	22	AAGCTGCCAGTTGAAGAACTGT	33459
mmu-miR-27b-5p	74	35	41.1977	13.4126	-1.61897	3.54e-07	2.58e-06	22	AGAGCTTAGCTGATTGGTGAAC	178
mmu-miR-28a-3p	43	134	23.9392	51.351	1.10102	5.01e-07	3.58e-06	22	CACTAGATTGTGAGCTGCTGGA	339
mmu-miR-3057-5p	8	39	4.4538	14.9455	1.7466	0.000250917	0.0012889	24	ATTGGAGCTGAGATTCTGCGGGAT	51
mmu-miR-3064-5p	1	9	0.5567	3.449	2.63121	0.0391047	0.1181	22	TCTGGCTGTTGTGGTGTGCAAA	10
mmu-miR-3091-3p	3	15	1.6702	5.7483	1.78311	0.0491362	0.143702	22	CGGGCCTGACCAGTCTCAAGAC	34
mmu-miR-30a-3p	49	13	27.2795	4.9818	-2.45308	1.24e-08	1.05e-07	22	CTTTCAGTCGGATGTTTGCAGC	100
mmu-miR-322-5p	88	318	48.9918	121.863	1.31465	5.79e-19	7.57e-18	22	CAGCAGCAATTCATGTTTTGGA	525
mmu-miR-32-5p	33	98	18.3719	37.5552	1.03151	3.9e-05	0.000227747	22	TATTGCACATTACTAAGTTGCA	248
mmu-miR-326-3p	20	61	11.1345	23.3762	1.07	0.000921643	0.0045217	21	CCTCTGGGCCCTTCCTCCAGT	182
mmu-miR-335-5p	7	29	3.8971	11.1133	1.51181	0.00603095	0.0243262	23	TCAAGAGCAATAACGAAAAATGT	119
mmu-miR-33-5p	54	240	30.0632	91.972	1.6132	1.15e-18	1.46e-17	21	GTGCATTGTAGTTGCATTGCA	497
mmu-miR-338-3p	28	12	15.5883	4.5986	-1.7612	0.00146635	0.00693918	22	TCCAGCATCAGTGATTTTGTTG	50
mmu-miR-342-5p	185	543	102.994	208.087	1.01462	4.98e-22	7.31e-21	22	AGGGGTGCTATCTGTGATTGAG	1767
mmu-miR-3473a	31	0	17.2585	0.01	-10.7531	2.39e-10	2.18e-09	18	TGGAGAGATGGCTCAGCA	40
mmu-miR-3473b	13	4	7.2374	1.5329	-2.23921	0.00756354	0.029327	20	GGGCTGGAGAGATGGCTCAG	133
mmu-miR-3473e	10	1	5.5673	0.3832	-3.86081	0.00636217	0.0253223	21	GGGCTGGAGAGATGGCTCGTA	106
mmu-miR-34a-5p	27	5	15.0316	1.9161	-2.97175	6.27e-06	4.07e-05	22	TGGCAGTGTCTTAGCTGGTTGT	74
mmu-miR-34c-3p	5	0	2.7836	0.01	-8.12081	0.0312734	0.0978924	22	AATCACTAACCACACAGCCAGG	31
mmu-miR-34c-5p	17	2	9.4643	0.7664	-3.62633	4.04e-05	0.000232137	23	AGGCAGTGTAGTTAGCTGATTGC	1313
mmu-miR-361-3p	86	268	47.8784	102.702	1.10102	6.9e-13	7.09e-12	25	TCCCCCAGGTGTGATTCTGATTTGT	860
mmu-miR-449a-5p	1	10	0.5567	3.8322	2.7832	0.0215151	0.0728485	22	TGGCAGTGTATTGTTAGCTGGT	26
mmu-miR-451a	68	38	37.8573	14.5622	-1.37834	2.9e-05	0.000173292	22	AAACCGTTACCATTACTGAGTT	299
mmu-miR-466f-3p	55	23	30.6199	8.814	-1.7966	1.86e-06	1.29e-05	21	CATACACACACACATACACAC	114
mmu-miR-466g	14	6	7.7942	2.2993	-1.76121	0.0266814	0.0883499	21	ATACAGACACATGCACACACA	28
mmu-miR-466i-3p	24	5	13.3614	1.9161	-2.80183	3.44e-05	0.000201646	22	ATACACACACACATACACACTA	33
mmu-miR-466i-5p	25	5	13.9181	1.9161	-2.86072	1.96e-05	0.00012003	20	TGTGTGTGTGTGTGTGTGTG	76
mmu-miR-467a-3p	0	7	0.01	2.6825	8.06743	0.0312734	0.0978924	22	CATATACATACACACACCTACA	16
mmu-miR-467d-3p	0	7	0.01	2.6825	8.06743	0.0312734	0.0978924	22	ATATACATACACACACCTACAC	16
mmu-miR-467d-5p	10	38	5.5673	14.5622	1.38718	0.00166131	0.00771	22	TAAGTGCGCGCATGTATATGCG	91
mmu-miR-497a-5p	25	8	13.9181	3.0657	-2.18267	0.000197437	0.00102736	22	CAGCAGCACACTGTGGTTTGTA	41
mmu-miR-504-3p	5	0	2.7836	0.01	-8.12081	0.0312734	0.0978924	22	AGGGAGAGCAGGGCAGGGTTTC	5
mmu-miR-5099	7559	4834	4208.29	1852.47	-1.18378	1.9e-226	1.63e-224	20	TTAGATCGATGTGGTGCTCC	38807
mmu-miR-5104	3	22	1.6702	8.4308	2.33565	0.0015534	0.00726531	24	CTGTGCTAGTGAGGTGGCTCAGCA	31
mmu-miR-5107-3p	0	10	0.01	3.8322	8.58203	0.00391328	0.0165626	22	CAACCTGTGCTTCTCTTCCCAG	51
mmu-miR-5107-5p	5	48	2.7836	18.3944	2.72424	2.17e-07	1.63e-06	21	TGGGCAGAGGAGGCAGGGACA	273
mmu-miR-5121	20	8	11.1345	3.0657	-1.86075	0.00374236	0.016123	21	AGCTTGTGATGAGACATCTCC	117
mmu-miR-5128	59	23	32.8468	8.814	-1.89788	3.21e-07	2.35e-06	23	CAATTGGGGCTGGCGAGATGGCT	96
mmu-miR-5129-3p	4	26	2.2269	9.9636	2.16163	0.00091941	0.0045217	22	AATGTGCCTGTGCATCTCTTCC	40
mmu-miR-5130	9	1	5.0105	0.3832	-3.70879	0.0117402	0.0426338	24	CTGGAGCGCGCGGGCGAGGCAGGC	20
mmu-miR-543-3p	0	7	0.01	2.6825	8.06743	0.0312734	0.0978924	22	AAACATTCGCGGTGCACTTCTT	28
mmu-miR-615-3p	18	6	10.0211	2.2993	-2.12377	0.00409952	0.0171628	22	TCCGAGCCTGGGTCTCCCTCTT	38
mmu-miR-6240	29	13	16.145	4.9818	-1.69635	0.0012752	0.00611639	26	CCAAAGCATCGCGAAGGCCCACGGCG	86
mmu-miR-677-5p	14	46	7.7942	17.628	1.1774	0.00226501	0.0100835	22	TTCAGTGATGATTAGCTTCTGA	96
mmu-miR-690	454	37	252.753	14.179	-4.1559	3.93e-117	2.15e-115	22	AAAGGCTAGGCTCACAACCAAA	3773
mmu-miR-6925-5p	6	0	3.3404	0.01	-8.38388	0.0156414	0.0543381	22	TGAGGAAGAGAAGGCTTGGACT	6
mmu-miR-6933-5p	8	0	4.4538	0.01	-8.79889	0.00391328	0.0165626	22	TGGCGGCAGTCAGGATACCTGT	8
mmu-miR-6990-5p	0	11	0.01	4.2154	8.71953	0.00195752	0.00877963	21	CCCAGGGTGAGTCAGGGCTCT	14
mmu-miR-702-3p	1	18	0.5567	6.8979	3.63119	0.00131833	0.00628825	22	TGCCCACCCTTTACCCCGCTCC	34
mmu-miR-7081-3p	5	0	2.7836	0.01	-8.12081	0.0312734	0.0978924	22	TTCCCCTGGTATCCTCCTCACA	8
mmu-miR-7655-5p	1	15	0.5567	5.7483	3.36816	0.00183717	0.00842855	22	CGGCCCACGGAGCTCCTAAAGA	16
mmu-miR-7674-5p	0	8	0.01	3.0657	8.26007	0.0156414	0.0543381	24	TGAGGTGTGGGCAGCATGAGGACT	12
mmu-miR-7679-5p	9	1	5.0105	0.3832	-3.70879	0.0117402	0.0426338	20	AGGCTGGCACCAGGATCCCT	21
mmu-miR-7683-3p	9	3	5.0105	1.1497	-2.1237	0.0386306	0.117673	21	TGGAAAGGTGGAACACGGAAC	12
mmu-miR-7687-3p	0	10	0.01	3.8322	8.58203	0.00391328	0.0165626	21	CCACTCAGTCGCCCCGCCACA	20
mmu-miR-7688-5p	7	0	3.8971	0.01	-8.60626	0.00782344	0.0297588	23	TAGCTGGGCATGATCTGATGAGC	7
mmu-miR-877-5p	24	16	13.3614	6.1315	-1.12376	0.0386695	0.117673	20	GTAGAGGAGATGGCGCAGGG	58
mmu-miR-92b-3p	60	37	33.4035	14.179	-1.23624	0.000264295	0.00134611	22	TATTGCACTCGTCCCGGCCTCC	190
mmu-miR-9-3p	1	9	0.5567	3.449	2.63121	0.0391047	0.1181	22	ATAAAGCTAGATAACCGAAAGT	18
mmu-miR-96-5p	50	36	27.8363	13.7958	-1.01274	0.00510798	0.0208836	23	TTTGGCACTAGCACATTTTTGCT	108
mmu-miR-99a-5p	4554	1144	2535.33	438.4	-2.53185	0	0	22	AACCCGTAGATCCGATCTTGTG	14150
mmu-miR-99b-5p	638	278	355.191	106.534	-1.73728	1.16e-56	3.39e-55	22	CACCCGTAGAACCGACCTTGCG	2410

## Sheet: Immature vs. Mature
id	Immature_count	Mature_count	Immature_TPM	Mature_TPM	log2(fc)	PValue	FDR	length	seq	total
mmu-let-7b-3p	24	42	9.1972	30.2144	1.71597	0.000199003	0.000750264	22	CTATACAACCTACTGCCTTCCC	103
mmu-miR-100-5p	852	911	326.501	655.365	1.00521	3e-20	2.66e-19	22	AACCCGTAGATCCGAACTTGTG	6142
mmu-miR-101a-3p	217	723	83.158	520.12	2.64492	1.57e-109	3.81e-108	21	TACAGTACTGTGATAACTGAA	1546
mmu-miR-101b-3p	171	199	65.5301	143.159	1.12739	2.45e-07	1.31e-06	19	GTACAGTACTGTGATAGCT	568
mmu-miR-106a-5p	154	14	59.0154	10.0715	-2.55081	5.93e-20	5.18e-19	23	CAAAGTGCTAACAGTGCAGGTAG	370
mmu-miR-10a-3p	1	8	0.3832	5.7551	3.90867	0.0215151	0.0515107	22	CAAATTCGTATCTAGGGGAATA	20
mmu-miR-10b-5p	84	420	32.1902	302.144	3.23054	4.89e-85	9.73e-84	23	TACCCTGTAGAACCGAATTTGTG	1468
mmu-miR-1195	2	16	0.7664	11.5103	3.90868	7.68e-05	0.000311062	23	TGAGTTCGAGGCCAGCCTGCTCA	96
mmu-miR-1198-3p	12	1	4.5986	0.7194	-2.67633	0.0386306	0.084052	22	AAGCTAGCCTCTAACTCATGGC	28
mmu-miR-125a-5p	417	628	159.801	451.777	1.49933	9.25e-36	1.12e-34	24	TCCCTGAGACCCTTTAACCTGTGA	3826
mmu-miR-125b-5p	1308	1933	501.248	1390.58	1.47209	5.35e-98	1.17e-96	22	TCCCTGAGACCCTAACTTGTGA	16960
mmu-miR-126a-5p	68	74	26.0587	53.2349	1.03061	0.0055954	0.0156195	21	CATTATTACTTTTGGTACGCG	624
mmu-miR-127-3p	61	390	23.3762	280.562	3.58521	3.09e-89	6.23e-88	22	TCGGATCCGTCTGAGCTTGGCT	1137
mmu-miR-130a-3p	26	6	9.9636	4.3163	-1.20687	0.0162028	0.0394399	22	CAGTGCAATGTTAAAAGGGCAT	88
mmu-miR-130b-3p	212	30	81.242	21.5817	-1.91242	6.35e-21	5.78e-20	22	CAGTGCAATGATGAAAGGGCAT	537
mmu-miR-130b-5p	3051	333	1169.19	239.557	-2.28707	1.18e-302	5.16e-301	22	ACTCTTTCCCTGTTGCACTACT	7928
mmu-miR-132-3p	9	0	3.449	0.01	-8.43003	0.00782344	0.020778	22	TAACAGTCTACAGCCATGGTCG	26
mmu-miR-135a-5p	1	7	0.3832	5.0357	3.71602	0.0391047	0.0843838	23	TATGGCTTTTTATTCCTATGTGA	10
mmu-miR-136-3p	1	11	0.3832	7.9133	4.36811	0.000245094	0.00089572	22	ATCATCGTCTCAAATGAGTCTT	18
mmu-miR-139-3p	1271	258	487.068	185.603	-1.39191	4.62e-81	8.92e-80	22	TGGAGACGCGGCCCTGTTGGAG	4579
mmu-miR-139-5p	6944	1791	2661.06	1288.43	-1.04639	7.43e-261	2.95e-259	22	TCTACAGTGCACGTGTCTCCAG	23626
mmu-miR-141-3p	175	256	67.0629	184.164	1.4574	4.57e-15	3.35e-14	22	TAACACTGTCTGGTAAAGATGG	727
mmu-miR-143-3p	178	1693	68.2126	1217.93	4.15825	0	0	21	TGAGATGAAGCACTGTAGCTC	9985
mmu-miR-144-5p	9	22	3.449	15.8266	2.1981	0.0013304	0.00434199	23	GGATATCATCATATACTGTAAGT	57
mmu-miR-145a-3p	5	31	1.9161	22.3011	3.54087	3.71e-08	2.11e-07	22	ATTCCTGGAAATACTGTTCTTG	189
mmu-miR-145a-5p	45	120	17.2448	86.3269	2.32365	9.11e-17	7.16e-16	23	GTCCAGTTTTCCCAGGAATCCCT	670
mmu-miR-146b-5p	1808	2432	692.856	1749.56	1.33636	9.29e-95	1.97e-93	22	TGAGAACTGAATTCCATAGGCT	7935
mmu-miR-147-3p	17	3	6.5147	2.1582	-1.59387	0.0309574	0.0686133	22	GTGTGCGGAAATGCTTCTGCTA	33
mmu-miR-148a-3p	6737	842	2581.73	605.727	-2.0916	0	0	22	TCAGTGCACTACAGAACTTTGT	15867
mmu-miR-148a-5p	83	11	31.807	7.9133	-2.00699	2.11e-09	1.29e-08	22	AAAGTTCTGAGACACTCCGACT	220
mmu-miR-148b-5p	79	9	30.2741	6.4745	-2.22524	6.89e-10	4.37e-09	24	GAAGTTCTGTTATACACTCAGGCT	133
mmu-miR-150-3p	155	791	59.3986	569.038	3.26002	1.19e-157	3.46e-156	22	CTGGTACAGGCCTGGGGGATAG	1185
mmu-miR-150-5p	25050	193065	9599.58	138889	3.85482	0	0	22	TCTCCCAACCCTTGTACCAGTG	235241
mmu-miR-151-3p	123	271	47.1357	194.955	2.04825	3.72e-29	4.13e-28	21	CTAGACTGAGGCTCCTTGAGG	711
mmu-miR-151-5p	745	2383	285.497	1714.31	2.58608	6.22e-34	3.02069853882361e-312	21	TCGAGGAGCTCACAGTCTAGT	5283
mmu-miR-155-3p	44	3	16.8615	2.1582	-2.96583	2.57e-07	1.36e-06	21	CTCCTACCTGTTAGCATTAAC	82
mmu-miR-15a-5p	790	164	302.741	117.98	-1.35954	1.28e-50	1.87e-49	22	TAGCAGCACATAATGGTTTGTG	1568
mmu-miR-15b-5p	15805	2996	6056.74	2155.29	-1.49066	0	0	22	TAGCAGCACATCATGGTTTACA	40223
mmu-miR-17-5p	1749	227	670.246	163.302	-2.03715	5.48e-163	1.63e-161	23	CAAAGTGCTTACAGTGCAGGTAG	4253
mmu-miR-181a-1-3p	7611	452	2916.66	325.165	-3.16508	0	0	22	ACCATCGACCGTTGATTGTACC	17215
mmu-miR-181a-2-3p	3243	371	1242.77	266.894	-2.21922	0	4.78e-308	22	ACCACCGACCGTTGACTGTACC	8903
mmu-miR-181a-5p	313897	53446	120291	38448.6	-1.64552	0	0	23	AACATTCAACGCTGTCGGTGAGT	632633
mmu-miR-181b-5p	23301	1429	8929.33	1028.01	-3.1187	0	0	24	AACATTCATTGCTGTCGGTGGGTT	53840
mmu-miR-181c-3p	1351	49	517.726	35.2502	-3.87649	9e-219	2.88e-217	22	ACCATCGACCGTTGAGTGGACC	3011
mmu-miR-181d-3p	22	0	8.4308	0.01	-9.71953	4.04e-05	0.000175353	21	CCCACCGGGGGATGAATGTCA	62
mmu-miR-181d-5p	2395	72	917.804	51.7961	-4.14727	0	0	23	AACATTCATTGTTGTCGGTGGGT	5385
mmu-miR-182-5p	44	77	16.8615	55.3931	1.71597	5.5e-07	2.85e-06	25	TTTGGCAATGGTAGAACTCACACCG	320
mmu-miR-1839-3p	16	2	6.1315	1.4388	-2.09137	0.0127622	0.0327031	23	AGACCTACTTATCTACCAACAGC	33
mmu-miR-1839-5p	293	384	112.282	276.246	1.29882	4.29e-17	3.41e-16	22	AAGGTAGATAGAACAGGTCTTG	971
mmu-miR-1843a-3p	10	45	3.8322	32.3726	3.07853	1.43e-09	8.8e-09	22	TCTGATCGTTCACCTCCATACA	65
mmu-miR-1843a-5p	35	131	13.4126	94.2402	2.81275	9.01e-24	9.02e-23	21	TATGGAGGTCTCTGTCTGACT	230
mmu-miR-1843b-3p	74	156	28.358	112.225	1.98457	1.45e-16	1.12e-15	20	CCGATCGTTCCCCTCCATAC	320
mmu-miR-1843b-5p	46	187	17.628	134.526	2.93195	6.08e-35	7.19e-34	21	ATGGAGGTCTCTGTCTGACTT	307
mmu-miR-184-3p	18	30	6.8979	21.5817	1.64558	0.00384377	0.0112925	22	TGGACGGAGAACTGATAAGGGT	150
mmu-miR-185-3p	10	0	3.8322	0.01	-8.58203	0.00391328	0.0112925	21	AGGGGCTGGCTTTCCTCTGGT	29
mmu-miR-188-3p	16	0	6.1315	0.01	-9.2601	0.000122627	0.000469056	21	CTCCCACATGCAGGGTTTGCA	24
mmu-miR-188-5p	16	0	6.1315	0.01	-9.2601	0.000122627	0.000469056	21	CATCCCTTGCATGGTGGAGGG	27
mmu-miR-18a-5p	98	2	37.5552	1.4388	-4.70607	1.66e-19	1.42e-18	23	TAAGGTGCATCTAGTGCAGATAG	202
mmu-miR-18b-3p	48	12	18.3944	8.6327	-1.09138	0.00186826	0.00603734	22	TACTGCCCTAAATGCCCCTTCT	127
mmu-miR-18b-5p	99	0	37.9385	0.01	-11.8894	5.86e-23	5.7e-22	23	TAAGGTGCATCTAGTGCTGTTAG	177
mmu-miR-1933-3p	22	1	8.4308	0.7194	-3.5508	0.000222778	0.000837493	22	CCAGGACCATCAGTGTGACTAT	32
mmu-miR-1947-5p	38	0	14.5622	0.01	-10.508	4.18e-09	2.51e-08	22	AGGACGAGCTAGCTGAGTGCTG	45
mmu-miR-1955-3p	0	8	0.01	5.7551	9.1687	0.00391328	0.0112925	21	GAGCATTGCATGCTGGGACAT	8
mmu-miR-1964-3p	16	60	6.1315	43.1634	2.8155	2.23e-11	1.46e-10	22	CCGACTTCTGGGCTCCGGCTTT	112
mmu-miR-196b-5p	10	0	3.8322	0.01	-8.58203	0.00391328	0.0112925	22	TAGGTAGTTTCCTGTTGTTGGG	92
mmu-miR-1981-5p	321	84	123.013	60.4288	-1.0255	2.28e-16	1.74e-15	24	GTAAAGGCTGGGCTTAGACGTGGC	755
mmu-miR-1983	182	12	69.7455	8.6327	-3.01422	7.24e-27	7.85e-26	21	CTCACCTGGAGCATGTTTTCT	364
mmu-miR-199a-3p	42	52	16.0951	37.4083	1.21674	0.00391622	0.0112925	22	ACAGTAGTCTGCACATTGGTTA	913
mmu-miR-199b-3p	42	52	16.0951	37.4083	1.21674	0.00391622	0.0112925	22	ACAGTAGTCTGCACATTGGTTA	913
mmu-miR-19a-3p	802	137	307.34	98.5565	-1.64081	5.08e-63	8.65e-62	23	TGTGCAAATCTATGCAAAACTGA	1431
mmu-miR-19b-3p	3189	831	1222.08	597.814	-1.03157	6.51e-139	1.82e-137	23	TGTGCAAATCCATGCAAAACTGA	5910
mmu-miR-200a-3p	69	351	26.442	252.506	3.25542	3.89e-72	6.99e-71	22	TAACACTGTCTGGTAACGATGT	825
mmu-miR-200c-3p	345	392	132.21	282.001	1.09287	5.85e-12	3.9e-11	23	TAATACTGCCGGGTAATGATGGA	1015
mmu-miR-202-5p	0	14	0.01	10.0715	9.97606	3.07e-05	0.000134715	21	TTCCTATGCATATACTTCTTT	80
mmu-miR-204-5p	3	32	1.1497	23.0205	4.32359	2.93e-10	1.88e-09	22	TTCCCTTTGTCATCCTATGCCT	153
mmu-miR-205-5p	4	26	1.5329	18.7042	3.60903	2.51e-07	1.34e-06	22	TCCTTCATTCCACCGGAGTCTG	640
mmu-miR-206-3p	2	8	0.7664	5.7551	2.90867	0.0215151	0.0515107	22	TGGAATGTAAGGAAGTGTGTGG	11
mmu-miR-20a-5p	2000	190	766.434	136.684	-2.48731	8.23e-224	2.77e-222	23	TAAAGTGCTTATAGTGCAGGTAG	4172
mmu-miR-20b-5p	425	24	162.867	17.2654	-3.23774	8.71e-64	1.5e-62	23	CAAAGTGCTCATAGTGCAGGTAG	929
mmu-miR-214-3p	7	0	2.6825	0.01	-8.06743	0.0312734	0.0686133	22	ACAGCAGGCACAGACAGGCAGT	56
mmu-miR-215-3p	0	6	0.01	4.3163	8.75365	0.0156414	0.0381441	21	TCTGTCATTCTGTAGGCCAAT	11
mmu-miR-215-5p	1	718	0.3832	516.523	10.3965	1.03e-235	3.87e-234	21	ATGACCTATGATTTGACAGAC	3251
mmu-miR-219a-1-3p	40	8	15.3287	5.7551	-1.41332	0.000834919	0.00283786	22	AGAGTTGCGTCTGGACGTCCCG	101
mmu-miR-221-5p	96	105	36.7888	75.536	1.0379	0.000952432	0.00320216	26	ACCTGGCATACAATGTAGATTTCTGT	432
mmu-miR-224-5p	18	1	6.8979	0.7194	-3.26129	0.0023592	0.0073697	21	TAAGTCACTAGTGGTTCCGTT	90
mmu-miR-23a-5p	2	19	0.7664	13.6684	4.1566	5.78e-06	2.77e-05	22	GGGGTTCCTGGGGATGGGATTT	34
mmu-miR-23b-3p	3861	876	1479.6	630.186	-1.23136	2.43e-203	7.58e-202	21	ATCACATTGCCAGGGATTACC	9409
mmu-miR-24-2-5p	280	57	107.301	41.0053	-1.38778	7.91e-20	6.87e-19	22	GTGCCTACTGAGCTGAAACAGT	617
mmu-miR-25-3p	22371	4726	8572.94	3399.84	-1.33432	0	0	22	CATTGCACTTGTCTCGGTCTGA	55579
mmu-miR-26b-3p	68	75	26.0587	53.9543	1.04997	0.00443947	0.0126168	22	CCTGTTCTCCATTACTTGGCTC	239
mmu-miR-27b-3p	57423	9827	22005.5	7069.45	-1.63819	0	0	21	TTCACAGTGGCTAAGTTCTGC	129305
mmu-miR-28a-5p	512	868	196.207	624.431	1.67017	9.38e-60	1.58e-58	22	AAGGAGCTCACAGTCTATTGAG	1952
mmu-miR-296-3p	308	81	118.031	58.2707	-1.01832	1.18e-15	8.91e-15	22	GAGGGTTGGGTGGAGGCTCTCC	1052
mmu-miR-297a-3p	7	0	2.6825	0.01	-8.06743	0.0312734	0.0686133	22	TATACATACACACATACCCATA	9
mmu-miR-297b-3p	7	0	2.6825	0.01	-8.06743	0.0312734	0.0686133	22	TATACATACACACATACCCATA	9
mmu-miR-297c-3p	7	0	2.6825	0.01	-8.06743	0.0312734	0.0686133	22	TATACATACACACATACCCATA	9
mmu-miR-298-5p	643	59	246.408	42.4441	-2.53742	2.89e-78	5.5e-77	23	GGCAGAGGAGGGCTGTTCTTCCC	1804
mmu-miR-29a-3p	5792	15267	2219.59	10982.9	2.3069	0	0	22	TAGCACCATCTGAAATCGGTTA	26879
mmu-miR-29b-3p	48	226	18.3944	162.582	3.14383	2.96e-45	4.09e-44	23	TAGCACCATTTGAAATCAGTGTT	357
mmu-miR-29c-3p	15	34	5.7483	24.4593	2.08918	5.82e-05	0.00024725	22	TAGCACCATTTGAAATCGGTTA	78
mmu-miR-300-3p	2	8	0.7664	5.7551	2.90867	0.0215151	0.0515107	22	TATGCAAGGGCAAGCTCTCTTC	17
mmu-miR-301a-3p	182	5	69.7455	3.597	-4.27723	9.73e-34	1.14e-32	23	CAGTGCAATAGTATTGTCAAAGC	301
mmu-miR-301a-5p	110	13	42.1538	9.3521	-2.1723	4.65e-13	3.16e-12	22	GCTCTGACTTTATTGCACTACT	214
mmu-miR-301b-3p	24	0	9.1972	0.01	-9.84505	1.11e-05	5.15e-05	23	CAGTGCAATGGTATTGTCAAAGC	54
mmu-miR-301b-5p	21	3	8.0476	2.1582	-1.89873	0.00436394	0.0124738	22	GCTCTGACTAGGTTGCACTACT	51
mmu-miR-3057-5p	39	4	14.9455	2.8776	-2.37677	1.46e-05	6.75e-05	24	ATTGGAGCTGAGATTCTGCGGGAT	51
mmu-miR-3061-5p	9	0	3.449	0.01	-8.43003	0.00782344	0.020778	22	CAGTGGGCCGTGAAAGGTAGCC	23
mmu-miR-3064-5p	9	0	3.449	0.01	-8.43003	0.00782344	0.020778	22	TCTGGCTGTTGTGGTGTGCAAA	10
mmu-miR-3066-5p	3	9	1.1497	6.4745	2.49351	0.0386306	0.084052	22	TTGGTTGCTGTAGATTAAGTAG	20
mmu-miR-3068-3p	14	33	5.365	23.7399	2.14566	6.29e-05	0.000258687	22	GGTGAATTGCAGTACTCCAACA	71
mmu-miR-3074-1-3p	69	2	26.442	1.4388	-4.19989	1.49e-13	1.03e-12	22	GATATCAGCTCAGTAGGCACCG	122
mmu-miR-30d-3p	90	21	34.4895	15.1072	-1.19092	2.9e-06	1.45e-05	22	CTTTCAGTCAGATGTTTGCTGC	181
mmu-miR-30e-5p	52991	10752	20307	7734.89	-1.39253	0	0	22	TGTAAACATCCTTGACTGGAAG	103747
mmu-miR-3103-3p	0	8	0.01	5.7551	9.1687	0.00391328	0.0112925	22	TAACCTCTGATCCTTCCCACAG	13
mmu-miR-31-5p	35	5	13.4126	3.597	-1.89872	0.00019356	0.000733962	22	AGGCAAGATGCTGGCATAGCTG	103
mmu-miR-322-3p	961	230	368.271	165.46	-1.15429	6.08e-51	8.96e-50	21	AAACATGAAGCGCTGCAACAC	2054
mmu-miR-322-5p	318	44	121.863	31.6532	-1.94484	3.33e-31	3.77e-30	22	CAGCAGCAATTCATGTTTTGGA	525
mmu-miR-323-3p	4	13	1.5329	9.3521	2.60903	0.00756354	0.0207168	21	CACATTACACGGTCGACCTCT	21
mmu-miR-328-5p	1	9	0.3832	6.4745	4.0786	0.0117402	0.0301432	22	GGGGGGCAGGAGGGGCTCAGGG	31
mmu-miR-330-3p	49	91	18.7776	65.4646	1.8017	9.67e-09	5.72e-08	23	GCAAAGCACAGGGCCTGCAGAGA	225
mmu-miR-330-5p	16	27	6.1315	19.4236	1.6635	0.00369432	0.0112925	22	TCTCTGGGCCTGTGTCTTAGGC	75
mmu-miR-331-5p	17	38	6.5147	27.3369	2.06908	4.82e-05	0.000206815	22	CTAGGTATGGTCCCAGGGATCC	91
mmu-miR-338-5p	17	3	6.5147	2.1582	-1.59387	0.0309574	0.0686133	22	AACAATATCCTGGTGCTGAGTG	45
mmu-miR-339-3p	338	644	129.527	463.288	1.83865	2.93e-54	4.47e-53	23	TGAGCGCCTCGGCGACAGAGCCG	1258
mmu-miR-339-5p	729	1096	279.365	788.452	1.49687	4.32e-59	7.08e-58	23	TCCCTGTCCTCCAGGAGCTCACG	2582
mmu-miR-342-3p	9483	13891	3634.04	9993.06	1.45935	0	0	23	TCTCACACAGAAATCGCACCCGT	32766
mmu-miR-342-5p	543	807	208.087	580.548	1.48023	7.64e-44	1.04e-42	22	AGGGGTGCTATCTGTGATTGAG	1767
mmu-miR-345-3p	18	1	6.8979	0.7194	-3.26129	0.0023592	0.0073697	22	CCTGAACTAGGGGTCTGGAGAC	36
mmu-miR-345-5p	290	12	111.133	8.6327	-3.68633	2.71e-48	3.86e-47	22	GCTGACCCCTAGTCCAGTGCTT	585
mmu-miR-3470b	64	6	24.5259	4.3163	-2.50644	3.73e-09	2.27e-08	21	TCACTCTGTAGACCAGGCTGG	200
mmu-miR-3471	10	0	3.8322	0.01	-8.58203	0.00391328	0.0112925	22	TGAGATCCAACTGTAAGGCATT	21
mmu-miR-3473b	4	13	1.5329	9.3521	2.60903	0.00756354	0.0207168	20	GGGCTGGAGAGATGGCTCAG	133
mmu-miR-34b-3p	0	20	0.01	14.3878	10.4906	4.82e-07	2.51e-06	22	AATCACTAACTCCACTGCCATC	79
mmu-miR-34c-3p	0	9	0.01	6.4745	9.33862	0.00195752	0.00617372	22	AATCACTAACCACACAGCCAGG	31
mmu-miR-34c-5p	2	300	0.7664	215.817	8.1375	1.16e-100	2.66e-99	23	AGGCAGTGTAGTTAGCTGATTGC	1313
mmu-miR-351-3p	53	5	20.3105	3.597	-2.49736	2.45e-07	1.31e-06	21	GGTCAAGAGGCGCCTGGGAAC	131
mmu-miR-351-5p	3797	545	1455.07	392.068	-1.89192	2.13e-301	9e-300	24	TCCCTGAGGAGCCCTTTGAGCCTG	7790
mmu-miR-3535	329	645	126.078	464.007	1.87983	1.99e-56	3.19e-55	26	TGGATATGATGACTGATTACCTGAGA	1736
mmu-miR-361-3p	268	420	102.702	302.144	1.55677	8.7e-27	9.35e-26	25	TCCCCCAGGTGTGATTCTGATTTGT	860
mmu-miR-362-5p	1691	408	648.02	293.512	-1.14262	1.7e-84	3.33e-83	24	AATCCTTGGAACCTAGGTGTGAAT	3430
mmu-miR-363-3p	2916	427	1117.46	307.18	-1.86307	9.08e-236	3.51e-234	22	AATTGCACGGTATCCATCTGTA	6719
mmu-miR-363-5p	105	17	40.2378	12.2296	-1.71817	6.31e-10	4.02e-09	22	CAGGTGGAACACGATGCAATTT	285
mmu-miR-369-3p	4	14	1.5329	10.0715	2.71594	0.00444281	0.0126168	21	AATAATACATGGTTGATCTTT	30
mmu-miR-374b-5p	4213	939	1614.49	675.508	-1.25704	3.22e-224	1.14e-222	22	ATATAATACAACCTGCTAAGTG	9044
mmu-miR-375-3p	10	71	3.8322	51.0767	3.73642	4.35e-18	3.56e-17	22	TTTGTTCGTTCGGCTCGCGTGA	277
mmu-miR-378a-3p	3367	6081	1290.29	4374.62	1.76146	0	0	21	ACTGGACTTGGAGTCAGAAGG	13703
mmu-miR-378a-5p	61	141	23.3762	101.434	2.11743	1.38e-16	1.08e-15	22	CTCCTGACTCCAGGTCCTGTGT	291
mmu-miR-378c	223	299	85.4573	215.098	1.33172	1.82e-14	1.3e-13	21	ACTGGACTTGGAGTCAGAAGC	867
mmu-miR-409-3p	2	7	0.7664	5.0357	2.71602	0.0391047	0.0843838	22	GAATGTTGCTCGGTGAACCCCT	25
mmu-miR-410-3p	0	15	0.01	10.7909	10.0756	1.54e-05	6.99e-05	21	AATATAACACAGATGGCCTGT	19
mmu-miR-421-3p	1304	114	499.715	82.0106	-2.60722	1.46e-156	4.17e-155	23	ATCAACAGACATTAATTGGGCGC	2704
mmu-miR-433-3p	0	10	0.01	7.1939	9.49063	0.00097925	0.00324005	22	ATCATGATGGGCTCCTCGGTGT	18
mmu-miR-450a-1-3p	17	1	6.5147	0.7194	-3.17883	0.0023592	0.0073697	22	ATTGGGAACATTTTGCATAAAT	34
mmu-miR-450b-5p	149	17	57.0993	12.2296	-2.2231	1.58e-17	1.26e-16	22	TTTTGCAGTATGTTCCTGAATA	255
mmu-miR-451a	38	72	14.5622	51.7961	1.83062	2.37e-07	1.29e-06	22	AAACCGTTACCATTACTGAGTT	299
mmu-miR-455-3p	5239	963	2007.67	692.773	-1.53507	0	0	21	GCAGTCCACGGGCATATACAC	13882
mmu-miR-455-5p	144	25	55.1832	17.9848	-1.61745	2.11e-12	1.41e-11	22	TATGTGCCTTTGGACTACATCG	308
mmu-miR-465a-3p	0	42	0.01	30.2144	11.561	1.5e-14	1.08e-13	22	GATCAGGGCCTTTCTAAGTAGA	195
mmu-miR-465a-5p	0	37	0.01	26.6175	11.3782	9.47e-13	6.41e-12	23	TATTTAGAATGGCACTGATGTGA	184
mmu-miR-465b-3p	0	42	0.01	30.2144	11.561	1.5e-14	1.08e-13	22	GATCAGGGCCTTTCTAAGTAGA	195
mmu-miR-465c-3p	0	42	0.01	30.2144	11.561	1.5e-14	1.08e-13	22	GATCAGGGCCTTTCTAAGTAGA	195
mmu-miR-465c-5p	0	13	0.01	9.3521	9.86915	6.14e-05	0.000254202	22	TATTTAGAATGGCGCTGATCTG	66
mmu-miR-466a-3p	125	2	47.9021	1.4388	-5.05715	6.62e-25	6.79e-24	23	TATACATACACGCACACATAAGA	374
mmu-miR-466b-3p	125	2	47.9021	1.4388	-5.05715	6.62e-25	6.79e-24	22	ATACATACACGCACACATAAGA	374
mmu-miR-466c-3p	125	2	47.9021	1.4388	-5.05715	6.62e-25	6.79e-24	22	ATACATACACGCACACATAAGA	374
mmu-miR-466d-3p	38	4	14.5622	2.8776	-2.33929	2.47e-05	0.000110061	21	TATACATACACGCACACATAG	145
mmu-miR-466e-3p	125	2	47.9021	1.4388	-5.05715	6.62e-25	6.79e-24	23	TATACATACACGCACACATAAGA	374
mmu-miR-466f-3p	23	5	8.814	3.597	-1.293	0.0290618	0.0686133	21	CATACACACACACATACACAC	114
mmu-miR-466i-5p	5	11	1.9161	7.9133	2.04611	0.0491362	0.103695	20	TGTGTGTGTGTGTGTGTGTG	76
mmu-miR-466p-3p	125	2	47.9021	1.4388	-5.05715	6.62e-25	6.79e-24	22	ATACATACACGCACACATAAGA	374
mmu-miR-467a-3p	7	0	2.6825	0.01	-8.06743	0.0312734	0.0686133	22	CATATACATACACACACCTACA	16
mmu-miR-467a-5p	247	10	94.6545	7.1939	-3.71783	9.01e-42	1.18e-40	22	TAAGTGCCTGCATGTATATGCG	661
mmu-miR-467b-5p	247	10	94.6545	7.1939	-3.71783	9.01e-42	1.18e-40	21	GTAAGTGCCTGCATGTATATG	652
mmu-miR-467c-5p	40	10	15.3287	7.1939	-1.09139	0.00312177	0.00968266	22	TAAGTGCGTGCATGTATATGTG	90
mmu-miR-467d-3p	7	0	2.6825	0.01	-8.06743	0.0312734	0.0686133	22	ATATACATACACACACCTACAC	16
mmu-miR-467d-5p	38	8	14.5622	5.7551	-1.33932	0.00193496	0.00617372	22	TAAGTGCGCGCATGTATATGCG	91
mmu-miR-467e-5p	7	0	2.6825	0.01	-8.06743	0.0312734	0.0686133	22	ATAAGTGTGAGCATGTATATGT	15
mmu-miR-470-5p	0	95	0.01	68.3421	12.7386	3.25e-32	3.74e-31	23	TTCTTGGACTGGCACTGGTGAGT	440
mmu-miR-471-3p	0	5	0.01	3.597	8.49065	0.0312734	0.0686133	22	TGAAAGGTGCCATACTATGTAT	12
mmu-miR-486a-3p	110	147	42.1538	105.751	1.32693	9.42e-08	5.22e-07	21	CGGGGCAGCTCAGTACAGGAT	381
mmu-miR-486b-3p	13	22	4.9818	15.8266	1.66761	0.0114032	0.0295089	20	CGGGGCAGCTCAGTACAGGA	53
mmu-miR-494-3p	7	14	2.6825	10.0715	1.90863	0.0266814	0.0634166	22	TGAAACATACACGGGAAACCTC	52
mmu-miR-497a-5p	8	0	3.0657	0.01	-8.26007	0.0156414	0.0381441	22	CAGCAGCACACTGTGGTTTGTA	41
mmu-miR-500-3p	25	36	9.5804	25.8981	1.43469	0.00723705	0.0199475	22	AATGCACCTGGGCAAGGGTTCA	100
mmu-miR-503-3p	71	14	27.2084	10.0715	-1.43377	4.37e-06	2.14e-05	22	GAGTATTGTTTCCACTGCCTGG	129
mmu-miR-503-5p	286	49	109.6	35.2502	-1.63654	1.03e-23	1.02e-22	23	TAGCAGCGGGAACAGTACTGCAG	732
mmu-miR-504-5p	250	44	95.8042	31.6532	-1.59774	1.8e-20	1.62e-19	22	AGACCCTGGTCTGCACTCTATC	671
mmu-miR-505-3p	26	3	9.9636	2.1582	-2.20684	0.000537698	0.0018663	22	CGTCAACACTTGCTGGTTTTCT	68
mmu-miR-505-5p	74	19	28.358	13.6684	-1.05291	9.38e-05	0.000372778	23	GGGAGCCAGGAAGTATTGATGTT	162
mmu-miR-5099	4834	13634	1852.47	9808.17	2.40453	0	0	20	TTAGATCGATGTGGTGCTCC	38807
mmu-miR-5100	44	10	16.8615	7.1939	-1.22889	0.000949698	0.00320216	21	TCGAATCCCAGCGGTGCCTCT	238
mmu-miR-5103	37	3	14.179	2.1582	-2.71586	7.56e-06	3.59e-05	20	TCATCCGGGATCCCCTGAGG	76
mmu-miR-5104	22	4	8.4308	2.8776	-1.5508	0.0146935	0.037288	24	CTGTGCTAGTGAGGTGGCTCAGCA	31
mmu-miR-5107-3p	10	40	3.8322	28.7756	2.9086	4.16e-08	2.36e-07	22	CAACCTGTGCTTCTCTTCCCAG	51
mmu-miR-5107-5p	48	207	18.3944	148.914	3.01714	7.05e-40	8.9e-39	21	TGGGCAGAGGAGGCAGGGACA	273
mmu-miR-5120	1047	239	401.228	171.934	-1.22256	1.32e-58	2.14e-57	23	TTTGGGGCTGTGGTGCCACCAGC	2231
mmu-miR-5121	8	29	3.0657	20.8623	2.76661	8.53e-06	4.01e-05	21	AGCTTGTGATGAGACATCTCC	117
mmu-miR-5122	16	30	6.1315	21.5817	1.8155	0.00110289	0.00362656	20	CCGCGGGACCCGGGGCTGTG	101
mmu-miR-5126	16	55	6.1315	39.5665	2.68997	3.33e-10	2.13e-09	22	GCGGGCGGGGCCGGGGGCGGGG	244
mmu-miR-5128	23	4	8.814	2.8776	-1.61493	0.0146935	0.037288	23	CAATTGGGGCTGGCGAGATGGCT	96
mmu-miR-5129-3p	26	0	9.9636	0.01	-9.96052	5.78e-06	2.77e-05	22	AATGTGCCTGTGCATCTCTTCC	40
mmu-miR-542-3p	18	4	6.8979	2.8776	-1.26129	0.0414893	0.0890899	22	TGTGACAGATTGATAACTGAAA	36
mmu-miR-543-3p	7	17	2.6825	12.2296	2.18873	0.00409952	0.0117693	22	AAACATTCGCGGTGCACTTCTT	28
mmu-miR-547-3p	0	23	0.01	16.546	10.6923	6.05e-08	3.39e-07	21	CTTGGTACATCTTTGAGTGAG	74
mmu-miR-574-3p	57	129	21.8434	92.8014	2.08695	3.76e-15	2.77e-14	22	CACGCTCATGCACACACCCACA	327
mmu-miR-574-5p	11	46	4.2154	33.092	2.97274	8.08e-10	5.07e-09	23	TGAGTGTGTGTGTGTGAGTGTGT	96
mmu-miR-6240	13	21	4.9818	15.1072	1.6005	0.0167675	0.0406634	26	CCAAAGCATCGCGAAGGCCCACGGCG	86
mmu-miR-6538	1	8	0.3832	5.7551	3.90867	0.0215151	0.0515107	19	CGCGGGCTCCGGGGCGGCG	17
mmu-miR-6541	0	7	0.01	5.0357	8.97605	0.00782344	0.020778	21	CACAGGCAAGGACTTCTCAAG	7
mmu-miR-664-3p	24	65	9.1972	46.7604	2.34602	1.28e-09	7.94e-09	22	TATTCATTTACTCCCCAGCCTA	111
mmu-miR-664-5p	21	27	8.0476	19.4236	1.27118	0.0446429	0.0952383	21	CTGGCTGGGGAAAATGACTGG	128
mmu-miR-669a-3p	37	4	14.179	2.8776	-2.30082	4.19e-05	0.000180791	23	ACATAACATACACACACACGTAT	100
mmu-miR-669a-5p	16	0	6.1315	0.01	-9.2601	0.000122627	0.000469056	24	AGTTGTGTGTGCATGTTCATGTCT	44
mmu-miR-669c-5p	74	0	28.358	0.01	-11.4695	1.27e-16	9.95e-16	22	ATAGTTGTGTGTGGATGTGTGT	210
mmu-miR-669o-3p	37	4	14.179	2.8776	-2.30082	4.19e-05	0.000180791	23	ACATAACATACACACACACGTAT	100
mmu-miR-669p-5p	16	0	6.1315	0.01	-9.2601	0.000122627	0.000469056	24	AGTTGTGTGTGCATGTTCATGTCT	44
mmu-miR-677-5p	46	8	17.628	5.7551	-1.61496	9.2e-05	0.000366779	22	TTCAGTGATGATTAGCTTCTGA	96
mmu-miR-690	37	51	14.179	36.6889	1.37159	0.00136815	0.00445411	22	AAAGGCTAGGCTCACAACCAAA	3773
mmu-miR-6952-3p	0	5	0.01	3.597	8.49065	0.0312734	0.0686133	22	TCTCTGACTCTGCCTCCCACAG	9
mmu-miR-6973a-3p	0	10	0.01	7.1939	9.49063	0.00097925	0.00324005	22	CACTCTAACCCTACCTACCCAT	10
mmu-miR-6989-3p	7	24	2.6825	17.2654	2.68623	6.7e-05	0.000273168	22	TGTCCACTGTCTCTGGTCCCAG	45
mmu-miR-700-5p	18	4	6.8979	2.8776	-1.26129	0.0414893	0.0890899	22	TAAGGCTCCTTCCTGTGCTTGC	33
mmu-miR-7013-5p	0	5	0.01	3.597	8.49065	0.0312734	0.0686133	22	TATGAAGAGGCCAGTGTTGTAG	5
mmu-miR-7015-3p	1	27	0.3832	19.4236	5.66357	9.53e-10	5.93e-09	21	TCTCACTGTCCTCTGCACTAG	37
mmu-miR-7019-3p	10	18	3.8322	12.949	1.7566	0.0242204	0.0576717	23	TCACCTTGGCCGCCTCTCTGCAG	40
mmu-miR-7046-3p	2	8	0.7664	5.7551	2.90867	0.0215151	0.0515107	22	TGAACCACCCATCCCCCTACAG	13
mmu-miR-7072-5p	1	11	0.3832	7.9133	4.36811	0.000245094	0.00089572	22	GAGGGGAGACAAGAGGCAAGGC	12
mmu-miR-7094b-2-5p	0	6	0.01	4.3163	8.75365	0.0156414	0.0381441	23	TCTGGAGAGGATACAGGGTCTGA	8
mmu-miR-712-5p	2	16	0.7664	11.5103	3.90868	7.68e-05	0.000311062	21	CTCCTTCACCCGGGCGGTACC	40
mmu-miR-741-3p	0	372	0.01	267.613	14.7079	8.11e-124	2.17e-122	23	TGAGAGATGCCATTCTATGTAGA	1531
mmu-miR-743a-3p	0	11	0.01	7.9133	9.62814	0.000245094	0.00089572	22	GAAAGACACCAAGCTGAGTAGA	66
mmu-miR-743b-3p	0	62	0.01	44.6022	12.1229	3.81e-21	3.52e-20	22	GAAAGACATCATGCTGAATAGA	284
mmu-miR-744-3p	22	0	8.4308	0.01	-9.71953	4.04e-05	0.000175353	22	CTGTTGCCACTAACCTCAACCT	49
mmu-miR-7646-5p	1	11	0.3832	7.9133	4.36811	0.000245094	0.00089572	22	ACAAGAGAACTGATCAGTGCTG	12
mmu-miR-7649-3p	9	25	3.449	17.9848	2.38253	0.000316266	0.00113372	23	TCTCTCCAGCACTGCTTGTTTCT	41
mmu-miR-7655-5p	15	0	5.7483	0.01	-9.16699	0.000245094	0.00089572	22	CGGCCCACGGAGCTCCTAAAGA	16
mmu-miR-7658-3p	3	37	1.1497	26.6175	4.53305	1.04e-11	6.87e-11	21	ACCACCTTCCTCACCCACGCT	50
mmu-miR-7669-3p	8	0	3.0657	0.01	-8.26007	0.0156414	0.0381441	23	GAGCTGGGTGTGGTGGCACATGC	12
mmu-miR-7671-5p	8	0	3.0657	0.01	-8.26007	0.0156414	0.0381441	23	AGGCTCCGCTCTGGCTAGCTTCC	9
mmu-miR-7674-5p	8	0	3.0657	0.01	-8.26007	0.0156414	0.0381441	24	TGAGGTGTGGGCAGCATGAGGACT	12
mmu-miR-7683-5p	15	0	5.7483	0.01	-9.16699	0.000245094	0.00089572	22	TTCCGTGTTTCGTCTGACCACT	24
mmu-miR-802-5p	1	9	0.3832	6.4745	4.0786	0.0117402	0.0301432	22	TCAGTAACAAAGATTCATCCTT	23
mmu-miR-8103	16	3	6.1315	2.1582	-1.50641	0.0309574	0.0686133	21	TCTCCTGTTCTCTGTTCTCCC	38
mmu-miR-871-3p	0	116	0.01	83.4493	13.0267	4.43e-39	5.43e-38	23	TGACTGGCACCATTCTGGATAAT	667
mmu-miR-877-3p	52	5	19.9273	3.597	-2.46988	4.17e-07	2.21e-06	22	TGTCCTCTTCTCCCTCCTCCCA	113
mmu-miR-877-5p	16	0	6.1315	0.01	-9.2601	0.000122627	0.000469056	20	GTAGAGGAGATGGCGCAGGG	58
mmu-miR-878-3p	0	7	0.01	5.0357	8.97605	0.00782344	0.020778	22	GCATGACACCACACTGGGTAGA	32
mmu-miR-880-3p	0	59	0.01	42.4441	12.0513	3.02e-20	2.66e-19	22	TACTCCATCCTCTCTGAGTAGA	230
mmu-miR-881-3p	0	19	0.01	13.6684	10.4166	4.82e-07	2.51e-06	22	AACTGTGTCTTTTCTGAATAGA	71
mmu-miR-883a-3p	0	8	0.01	5.7551	9.1687	0.00391328	0.0112925	22	TAACTGCAACAGCTCTCAGTAT	17
mmu-miR-92a-1-5p	143	38	54.8	27.3369	-1.00333	9.06e-08	5.04e-07	23	AGGTTGGGATTTGTCGCAATGCT	327
mmu-miR-93-3p	1286	284	492.817	204.307	-1.27031	6.41e-74	1.17e-72	22	ACTGCTGAGCTAGCACTTCCCG	3127
mmu-miR-93-5p	5230	907	2004.22	652.487	-1.61902	0	0	23	CAAAGTGCTGTTCGTGCAGGTAG	11403
mmu-miR-99b-5p	278	331	106.534	238.118	1.16036	7.75e-12	5.14e-11	22	CACCCGTAGAACCGACCTTGCG	2410
