# Supplementary material for: Whole-Transcriptome Profiling and circRNA-miRNA-mRNA Regulatory Networks in B-Cell Development
Source: Front Immunol. 2022 Mar 21;13:812924. doi: 10.3389/fimmu.2022.812924 (PMC8978327; doi:10.3389/fimmu.2022.812924)
Supplement: Supplementary Methods — Methodology for RNA extraction and qualification, library preparation, sequencing, quality control, read mapping to reference genome and expression analysis. [file DataSheet_1.zip › Supplementary table/Table S8.xlsx]

## Sheet: GO
GO ID (level1)	GO Term (level1)	GO ID (level2)	GO Term (level2)	number_of_out (All)	Genes_of_out
GO:0008150	Biological Process	GO:0008152	metabolic process	141	ENSMUSG00000000673,ENSMUSG00000000811,ENSMUSG00000001017,ENSMUSG00000001348,ENSMUSG00000002617,ENSMUSG00000002625,ENSMUSG00000002844,ENSMUSG00000003154,ENSMUSG00000003518,ENSMUSG00000004221,ENSMUSG00000005501,ENSMUSG00000005540,ENSMUSG00000008683,ENSMUSG00000010376,ENSMUSG00000015243,ENSMUSG00000015316,ENSMUSG00000015597,ENSMUSG00000016256,ENSMUSG00000016756,ENSMUSG00000018567,ENSMUSG00000018809,…
GO:0008150	Biological Process	GO:0009987	cellular process	185	ENSMUSG00000000531,ENSMUSG00000000673,ENSMUSG00000000811,ENSMUSG00000001017,ENSMUSG00000001248,ENSMUSG00000001348,ENSMUSG00000002617,ENSMUSG00000002625,ENSMUSG00000002844,ENSMUSG00000003154,ENSMUSG00000003518,ENSMUSG00000004221,ENSMUSG00000004730,ENSMUSG00000005501,ENSMUSG00000006301,ENSMUSG00000008683,ENSMUSG00000010376,ENSMUSG00000014444,ENSMUSG00000015243,ENSMUSG00000015316,ENSMUSG00000015597,…
GO:0008150	Biological Process	GO:0051179	localization	77	ENSMUSG00000000531,ENSMUSG00000001017,ENSMUSG00000001248,ENSMUSG00000001998,ENSMUSG00000002625,ENSMUSG00000002668,ENSMUSG00000002844,ENSMUSG00000003518,ENSMUSG00000004221,ENSMUSG00000006301,ENSMUSG00000008932,ENSMUSG00000010376,ENSMUSG00000014444,ENSMUSG00000015243,ENSMUSG00000015316,ENSMUSG00000018567,ENSMUSG00000020272,ENSMUSG00000021109,ENSMUSG00000021125,ENSMUSG00000021701,ENSMUSG00000022661,…
GO:0008150	Biological Process	GO:0048519	negative regulation of biological process	69	ENSMUSG00000001348,ENSMUSG00000003154,ENSMUSG00000003518,ENSMUSG00000004221,ENSMUSG00000006301,ENSMUSG00000015316,ENSMUSG00000015597,ENSMUSG00000016256,ENSMUSG00000021109,ENSMUSG00000021125,ENSMUSG00000021180,ENSMUSG00000021277,ENSMUSG00000021585,ENSMUSG00000021701,ENSMUSG00000022185,ENSMUSG00000022661,ENSMUSG00000022752,ENSMUSG00000022766,ENSMUSG00000022837,ENSMUSG00000022901,ENSMUSG00000024063,…
GO:0008150	Biological Process	GO:0040011	locomotion	26	ENSMUSG00000003518,ENSMUSG00000015316,ENSMUSG00000020272,ENSMUSG00000021109,ENSMUSG00000021701,ENSMUSG00000023008,ENSMUSG00000025340,ENSMUSG00000026447,ENSMUSG00000026490,ENSMUSG00000028053,ENSMUSG00000029071,ENSMUSG00000030403,ENSMUSG00000031755,ENSMUSG00000031995,ENSMUSG00000032440,ENSMUSG00000033792,ENSMUSG00000040447,ENSMUSG00000040952,ENSMUSG00000044147,ENSMUSG00000044768,ENSMUSG00000045092,…
GO:0008150	Biological Process	GO:0071840	cellular component organization or biogenesis	76	ENSMUSG00000000531,ENSMUSG00000001017,ENSMUSG00000001248,ENSMUSG00000002625,ENSMUSG00000003518,ENSMUSG00000014444,ENSMUSG00000015243,ENSMUSG00000015316,ENSMUSG00000016256,ENSMUSG00000018567,ENSMUSG00000020238,ENSMUSG00000020279,ENSMUSG00000021109,ENSMUSG00000021180,ENSMUSG00000021701,ENSMUSG00000021965,ENSMUSG00000022185,ENSMUSG00000022752,ENSMUSG00000022837,ENSMUSG00000022914,ENSMUSG00000023008,…
GO:0008150	Biological Process	GO:0002376	immune system process	35	ENSMUSG00000003518,ENSMUSG00000004221,ENSMUSG00000004730,ENSMUSG00000005540,ENSMUSG00000015316,ENSMUSG00000020272,ENSMUSG00000021109,ENSMUSG00000021125,ENSMUSG00000021277,ENSMUSG00000021624,ENSMUSG00000022185,ENSMUSG00000022661,ENSMUSG00000022901,ENSMUSG00000024098,ENSMUSG00000025340,ENSMUSG00000026399,ENSMUSG00000026616,ENSMUSG00000027882,ENSMUSG00000028284,ENSMUSG00000030748,ENSMUSG00000032440,…
GO:0008150	Biological Process	GO:0019740	nitrogen utilization	1	ENSMUSG00000025533
GO:0008150	Biological Process	GO:0065007	biological regulation	143	ENSMUSG00000000531,ENSMUSG00000000673,ENSMUSG00000000811,ENSMUSG00000001017,ENSMUSG00000001348,ENSMUSG00000002617,ENSMUSG00000002625,ENSMUSG00000002844,ENSMUSG00000003154,ENSMUSG00000003518,ENSMUSG00000004221,ENSMUSG00000004730,ENSMUSG00000005501,ENSMUSG00000005540,ENSMUSG00000006301,ENSMUSG00000008683,ENSMUSG00000010376,ENSMUSG00000014444,ENSMUSG00000015243,ENSMUSG00000015316,ENSMUSG00000015597,…
GO:0008150	Biological Process	GO:0048518	positive regulation of biological process	71	ENSMUSG00000001017,ENSMUSG00000002625,ENSMUSG00000003154,ENSMUSG00000003518,ENSMUSG00000004221,ENSMUSG00000005540,ENSMUSG00000008683,ENSMUSG00000014444,ENSMUSG00000015243,ENSMUSG00000015316,ENSMUSG00000015597,ENSMUSG00000016256,ENSMUSG00000020272,ENSMUSG00000020279,ENSMUSG00000020743,ENSMUSG00000021109,ENSMUSG00000021125,ENSMUSG00000021180,ENSMUSG00000021277,ENSMUSG00000021585,ENSMUSG00000021624,…
GO:0008150	Biological Process	GO:0098754	detoxification	3	ENSMUSG00000000811,ENSMUSG00000033792,ENSMUSG00000038332
GO:0008150	Biological Process	GO:0050789	regulation of biological process	133	ENSMUSG00000000531,ENSMUSG00000000811,ENSMUSG00000001017,ENSMUSG00000001348,ENSMUSG00000002617,ENSMUSG00000002625,ENSMUSG00000003154,ENSMUSG00000003518,ENSMUSG00000004221,ENSMUSG00000004730,ENSMUSG00000005540,ENSMUSG00000006301,ENSMUSG00000008683,ENSMUSG00000010376,ENSMUSG00000014444,ENSMUSG00000015243,ENSMUSG00000015316,ENSMUSG00000015597,ENSMUSG00000016256,ENSMUSG00000018567,ENSMUSG00000020238,…
GO:0008150	Biological Process	GO:0022610	biological adhesion	17	ENSMUSG00000003518,ENSMUSG00000014444,ENSMUSG00000015316,ENSMUSG00000020272,ENSMUSG00000021125,ENSMUSG00000021681,ENSMUSG00000022661,ENSMUSG00000022901,ENSMUSG00000024098,ENSMUSG00000027612,ENSMUSG00000027882,ENSMUSG00000030748,ENSMUSG00000031355,ENSMUSG00000032440,ENSMUSG00000032570,ENSMUSG00000045092,ENSMUSG00000074305
GO:0008150	Biological Process	GO:0040007	growth	14	ENSMUSG00000020279,ENSMUSG00000021109,ENSMUSG00000022752,ENSMUSG00000026283,ENSMUSG00000027808,ENSMUSG00000028906,ENSMUSG00000029071,ENSMUSG00000031755,ENSMUSG00000032440,ENSMUSG00000038332,ENSMUSG00000039656,ENSMUSG00000045092,ENSMUSG00000053113,ENSMUSG00000066595
GO:0008150	Biological Process	GO:0008283	cell proliferation	25	ENSMUSG00000001017,ENSMUSG00000003154,ENSMUSG00000008683,ENSMUSG00000015316,ENSMUSG00000016256,ENSMUSG00000021109,ENSMUSG00000021125,ENSMUSG00000021624,ENSMUSG00000021681,ENSMUSG00000022901,ENSMUSG00000024063,ENSMUSG00000024098,ENSMUSG00000025352,ENSMUSG00000026283,ENSMUSG00000026616,ENSMUSG00000030748,ENSMUSG00000032440,ENSMUSG00000032788,ENSMUSG00000033792,ENSMUSG00000036948,ENSMUSG00000039456,…
GO:0008150	Biological Process	GO:0001906	cell killing	3	ENSMUSG00000005540,ENSMUSG00000026399,ENSMUSG00000040952
GO:0008150	Biological Process	GO:0050896	response to stimulus	106	ENSMUSG00000000531,ENSMUSG00000000673,ENSMUSG00000000811,ENSMUSG00000001248,ENSMUSG00000001348,ENSMUSG00000003518,ENSMUSG00000004221,ENSMUSG00000004730,ENSMUSG00000005540,ENSMUSG00000006301,ENSMUSG00000008683,ENSMUSG00000010376,ENSMUSG00000015243,ENSMUSG00000015316,ENSMUSG00000018567,ENSMUSG00000020238,ENSMUSG00000020272,ENSMUSG00000020279,ENSMUSG00000021109,ENSMUSG00000021125,ENSMUSG00000021180,…
GO:0008150	Biological Process	GO:0043473	pigmentation	2	ENSMUSG00000033792,ENSMUSG00000040447
GO:0008150	Biological Process	GO:0032502	developmental process	67	ENSMUSG00000001348,ENSMUSG00000003154,ENSMUSG00000003518,ENSMUSG00000015316,ENSMUSG00000016256,ENSMUSG00000020064,ENSMUSG00000021109,ENSMUSG00000021125,ENSMUSG00000021681,ENSMUSG00000021701,ENSMUSG00000022185,ENSMUSG00000022752,ENSMUSG00000022837,ENSMUSG00000022901,ENSMUSG00000022914,ENSMUSG00000023008,ENSMUSG00000024063,ENSMUSG00000024098,ENSMUSG00000025162,ENSMUSG00000025352,ENSMUSG00000025533,…
GO:0008150	Biological Process	GO:0051704	multi-organism process	25	ENSMUSG00000001348,ENSMUSG00000005540,ENSMUSG00000008683,ENSMUSG00000015243,ENSMUSG00000020064,ENSMUSG00000021125,ENSMUSG00000021277,ENSMUSG00000021585,ENSMUSG00000021624,ENSMUSG00000022901,ENSMUSG00000026399,ENSMUSG00000028053,ENSMUSG00000029071,ENSMUSG00000030254,ENSMUSG00000030748,ENSMUSG00000031755,ENSMUSG00000032440,ENSMUSG00000039219,ENSMUSG00000039656,ENSMUSG00000039783,ENSMUSG00000040952,…
GO:0008150	Biological Process	GO:0007610	behavior	7	ENSMUSG00000021109,ENSMUSG00000021701,ENSMUSG00000025533,ENSMUSG00000029071,ENSMUSG00000031748,ENSMUSG00000031755,ENSMUSG00000033792
GO:0008150	Biological Process	GO:0023052	signaling	70	ENSMUSG00000000531,ENSMUSG00000003518,ENSMUSG00000004221,ENSMUSG00000004730,ENSMUSG00000006301,ENSMUSG00000015243,ENSMUSG00000015316,ENSMUSG00000018567,ENSMUSG00000020238,ENSMUSG00000020272,ENSMUSG00000020279,ENSMUSG00000021109,ENSMUSG00000021180,ENSMUSG00000021277,ENSMUSG00000021624,ENSMUSG00000021701,ENSMUSG00000022901,ENSMUSG00000024063,ENSMUSG00000024098,ENSMUSG00000025162,ENSMUSG00000025340,…
GO:0008150	Biological Process	GO:0022414	reproductive process	15	ENSMUSG00000015597,ENSMUSG00000020064,ENSMUSG00000021109,ENSMUSG00000021585,ENSMUSG00000028053,ENSMUSG00000030254,ENSMUSG00000031755,ENSMUSG00000031995,ENSMUSG00000032440,ENSMUSG00000039219,ENSMUSG00000039656,ENSMUSG00000050890,ENSMUSG00000052525,ENSMUSG00000053113,ENSMUSG00000053205
GO:0008150	Biological Process	GO:0000003	reproduction	15	ENSMUSG00000015597,ENSMUSG00000020064,ENSMUSG00000021109,ENSMUSG00000021585,ENSMUSG00000028053,ENSMUSG00000030254,ENSMUSG00000031755,ENSMUSG00000031995,ENSMUSG00000032440,ENSMUSG00000039219,ENSMUSG00000039656,ENSMUSG00000050890,ENSMUSG00000052525,ENSMUSG00000053113,ENSMUSG00000053205
GO:0008150	Biological Process	GO:0032501	multicellular organismal process	73	ENSMUSG00000001348,ENSMUSG00000003154,ENSMUSG00000003518,ENSMUSG00000015243,ENSMUSG00000015316,ENSMUSG00000016256,ENSMUSG00000020064,ENSMUSG00000021109,ENSMUSG00000021125,ENSMUSG00000021277,ENSMUSG00000021681,ENSMUSG00000021701,ENSMUSG00000022185,ENSMUSG00000022661,ENSMUSG00000022752,ENSMUSG00000022766,ENSMUSG00000022837,ENSMUSG00000022901,ENSMUSG00000023008,ENSMUSG00000024063,ENSMUSG00000024098,…
GO:0008150	Biological Process	GO:0048511	rhythmic process	1	ENSMUSG00000025162
GO:0003674	Molecular Function	GO:0005488	binding	179	ENSMUSG00000000531,ENSMUSG00000000673,ENSMUSG00000000811,ENSMUSG00000001017,ENSMUSG00000001248,ENSMUSG00000001348,ENSMUSG00000001998,ENSMUSG00000002617,ENSMUSG00000002625,ENSMUSG00000002668,ENSMUSG00000002844,ENSMUSG00000003154,ENSMUSG00000003518,ENSMUSG00000004221,ENSMUSG00000004730,ENSMUSG00000005540,ENSMUSG00000006301,ENSMUSG00000008200,ENSMUSG00000010376,ENSMUSG00000015087,ENSMUSG00000015243,…
GO:0003674	Molecular Function	GO:0003824	catalytic activity	85	ENSMUSG00000000673,ENSMUSG00000000811,ENSMUSG00000001348,ENSMUSG00000002625,ENSMUSG00000002844,ENSMUSG00000003518,ENSMUSG00000004221,ENSMUSG00000005501,ENSMUSG00000015243,ENSMUSG00000016256,ENSMUSG00000016756,ENSMUSG00000018809,ENSMUSG00000019139,ENSMUSG00000020064,ENSMUSG00000020272,ENSMUSG00000020376,ENSMUSG00000020949,ENSMUSG00000021125,ENSMUSG00000021180,ENSMUSG00000021277,ENSMUSG00000021701,…
GO:0003674	Molecular Function	GO:0045182	translation regulator activity	2	ENSMUSG00000020743,ENSMUSG00000046139
GO:0003674	Molecular Function	GO:0031386	protein tag	1	ENSMUSG00000010376
GO:0003674	Molecular Function	GO:0098772	molecular function regulator	23	ENSMUSG00000002668,ENSMUSG00000002844,ENSMUSG00000021585,ENSMUSG00000022766,ENSMUSG00000025340,ENSMUSG00000025352,ENSMUSG00000026399,ENSMUSG00000026594,ENSMUSG00000027652,ENSMUSG00000028149,ENSMUSG00000031355,ENSMUSG00000033792,ENSMUSG00000034663,ENSMUSG00000036452,ENSMUSG00000036661,ENSMUSG00000037946,ENSMUSG00000049044,ENSMUSG00000052525,ENSMUSG00000053113,ENSMUSG00000053205,ENSMUSG00000056602,…
GO:0003674	Molecular Function	GO:0104005	hijacked molecular function	1	ENSMUSG00000026399
GO:0003674	Molecular Function	GO:0016209	antioxidant activity	2	ENSMUSG00000000811,ENSMUSG00000038332
GO:0003674	Molecular Function	GO:0038024	cargo receptor activity	2	ENSMUSG00000015243,ENSMUSG00000032719
GO:0003674	Molecular Function	GO:0005215	transporter activity	14	ENSMUSG00000001248,ENSMUSG00000008932,ENSMUSG00000014444,ENSMUSG00000015243,ENSMUSG00000027884,ENSMUSG00000030990,ENSMUSG00000032204,ENSMUSG00000032570,ENSMUSG00000032942,ENSMUSG00000033792,ENSMUSG00000035798,ENSMUSG00000040447,ENSMUSG00000066595,ENSMUSG00000099041
GO:0003674	Molecular Function	GO:0140104	molecular carrier activity	1	ENSMUSG00000033792
GO:0003674	Molecular Function	GO:0140110	transcription regulator activity	14	ENSMUSG00000003154,ENSMUSG00000021109,ENSMUSG00000024193,ENSMUSG00000025019,ENSMUSG00000027582,ENSMUSG00000036686,ENSMUSG00000038369,ENSMUSG00000039656,ENSMUSG00000053560,ENSMUSG00000054321,ENSMUSG00000054648,ENSMUSG00000063382,ENSMUSG00000063524,ENSMUSG00000073062
GO:0003674	Molecular Function	GO:0005198	structural molecule activity	4	ENSMUSG00000004730,ENSMUSG00000008683,ENSMUSG00000028906,ENSMUSG00000040952
GO:0003674	Molecular Function	GO:0060089	molecular transducer activity	11	ENSMUSG00000004730,ENSMUSG00000015243,ENSMUSG00000015316,ENSMUSG00000020279,ENSMUSG00000030748,ENSMUSG00000031861,ENSMUSG00000032440,ENSMUSG00000039656,ENSMUSG00000044453,ENSMUSG00000045092,ENSMUSG00000061972
GO:0005575	Cellular Component	GO:0043226	organelle	162	ENSMUSG00000000531,ENSMUSG00000000673,ENSMUSG00000000811,ENSMUSG00000001017,ENSMUSG00000001248,ENSMUSG00000001348,ENSMUSG00000001998,ENSMUSG00000002617,ENSMUSG00000002625,ENSMUSG00000002668,ENSMUSG00000003154,ENSMUSG00000003518,ENSMUSG00000004221,ENSMUSG00000006301,ENSMUSG00000008200,ENSMUSG00000008683,ENSMUSG00000010376,ENSMUSG00000014444,ENSMUSG00000015087,ENSMUSG00000015243,ENSMUSG00000015316,…
GO:0005575	Cellular Component	GO:0031974	membrane-enclosed lumen	66	ENSMUSG00000000531,ENSMUSG00000000811,ENSMUSG00000001017,ENSMUSG00000002625,ENSMUSG00000003154,ENSMUSG00000003518,ENSMUSG00000008200,ENSMUSG00000010376,ENSMUSG00000015597,ENSMUSG00000020064,ENSMUSG00000020743,ENSMUSG00000021109,ENSMUSG00000021180,ENSMUSG00000021615,ENSMUSG00000022185,ENSMUSG00000022837,ENSMUSG00000022914,ENSMUSG00000024193,ENSMUSG00000024474,ENSMUSG00000025019,ENSMUSG00000025047,…
GO:0005575	Cellular Component	GO:0044422	organelle part	113	ENSMUSG00000000531,ENSMUSG00000000673,ENSMUSG00000000811,ENSMUSG00000001017,ENSMUSG00000001248,ENSMUSG00000001998,ENSMUSG00000002625,ENSMUSG00000003154,ENSMUSG00000003518,ENSMUSG00000004221,ENSMUSG00000006301,ENSMUSG00000008200,ENSMUSG00000008683,ENSMUSG00000010376,ENSMUSG00000015087,ENSMUSG00000015597,ENSMUSG00000018567,ENSMUSG00000020064,ENSMUSG00000020238,ENSMUSG00000020743,ENSMUSG00000021109,…
GO:0005575	Cellular Component	GO:0005623	cell	197	ENSMUSG00000000531,ENSMUSG00000000673,ENSMUSG00000000811,ENSMUSG00000001017,ENSMUSG00000001248,ENSMUSG00000001348,ENSMUSG00000001998,ENSMUSG00000002617,ENSMUSG00000002625,ENSMUSG00000002668,ENSMUSG00000002844,ENSMUSG00000003154,ENSMUSG00000003518,ENSMUSG00000004221,ENSMUSG00000004730,ENSMUSG00000005501,ENSMUSG00000005540,ENSMUSG00000006301,ENSMUSG00000008200,ENSMUSG00000008683,ENSMUSG00000010376,…
GO:0005575	Cellular Component	GO:0044464	cell part	196	ENSMUSG00000000531,ENSMUSG00000000673,ENSMUSG00000000811,ENSMUSG00000001017,ENSMUSG00000001248,ENSMUSG00000001348,ENSMUSG00000001998,ENSMUSG00000002617,ENSMUSG00000002625,ENSMUSG00000002668,ENSMUSG00000002844,ENSMUSG00000003154,ENSMUSG00000003518,ENSMUSG00000004221,ENSMUSG00000004730,ENSMUSG00000005501,ENSMUSG00000005540,ENSMUSG00000006301,ENSMUSG00000008200,ENSMUSG00000008683,ENSMUSG00000010376,…
GO:0005575	Cellular Component	GO:0044456	synapse part	13	ENSMUSG00000000531,ENSMUSG00000021585,ENSMUSG00000027341,ENSMUSG00000027882,ENSMUSG00000028284,ENSMUSG00000028906,ENSMUSG00000029071,ENSMUSG00000033124,ENSMUSG00000035798,ENSMUSG00000040952,ENSMUSG00000044147,ENSMUSG00000049044,ENSMUSG00000063524
GO:0005575	Cellular Component	GO:0032991	protein-containing complex	58	ENSMUSG00000001017,ENSMUSG00000001998,ENSMUSG00000002625,ENSMUSG00000004221,ENSMUSG00000008683,ENSMUSG00000018567,ENSMUSG00000020238,ENSMUSG00000021109,ENSMUSG00000021277,ENSMUSG00000021615,ENSMUSG00000021965,ENSMUSG00000022185,ENSMUSG00000022752,ENSMUSG00000024063,ENSMUSG00000024193,ENSMUSG00000024474,ENSMUSG00000025047,ENSMUSG00000025352,ENSMUSG00000026283,ENSMUSG00000026447,ENSMUSG00000026616,…
GO:0005575	Cellular Component	GO:0045202	synapse	14	ENSMUSG00000000531,ENSMUSG00000021585,ENSMUSG00000024758,ENSMUSG00000027341,ENSMUSG00000027882,ENSMUSG00000028284,ENSMUSG00000028906,ENSMUSG00000029071,ENSMUSG00000033124,ENSMUSG00000035798,ENSMUSG00000040952,ENSMUSG00000044147,ENSMUSG00000049044,ENSMUSG00000063524
GO:0005575	Cellular Component	GO:0016020	membrane	102	ENSMUSG00000000531,ENSMUSG00000000673,ENSMUSG00000001248,ENSMUSG00000001998,ENSMUSG00000003518,ENSMUSG00000004730,ENSMUSG00000005540,ENSMUSG00000006301,ENSMUSG00000008932,ENSMUSG00000014444,ENSMUSG00000015243,ENSMUSG00000015316,ENSMUSG00000018567,ENSMUSG00000020238,ENSMUSG00000020272,ENSMUSG00000020279,ENSMUSG00000020376,ENSMUSG00000021277,ENSMUSG00000021585,ENSMUSG00000021624,ENSMUSG00000022185,…
GO:0005575	Cellular Component	GO:0099080	supramolecular complex	9	ENSMUSG00000018567,ENSMUSG00000021965,ENSMUSG00000025162,ENSMUSG00000025795,ENSMUSG00000027808,ENSMUSG00000029071,ENSMUSG00000042043,ENSMUSG00000058587,ENSMUSG00000078762
GO:0005575	Cellular Component	GO:0044425	membrane part	82	ENSMUSG00000001248,ENSMUSG00000001998,ENSMUSG00000003518,ENSMUSG00000004730,ENSMUSG00000005540,ENSMUSG00000006301,ENSMUSG00000008932,ENSMUSG00000014444,ENSMUSG00000015243,ENSMUSG00000015316,ENSMUSG00000020238,ENSMUSG00000020279,ENSMUSG00000020376,ENSMUSG00000021277,ENSMUSG00000021624,ENSMUSG00000022661,ENSMUSG00000022752,ENSMUSG00000022901,ENSMUSG00000023143,ENSMUSG00000024675,ENSMUSG00000024758,…
GO:0005575	Cellular Component	GO:0030054	cell junction	9	ENSMUSG00000026490,ENSMUSG00000027341,ENSMUSG00000028053,ENSMUSG00000028906,ENSMUSG00000030403,ENSMUSG00000035798,ENSMUSG00000036452,ENSMUSG00000050271,ENSMUSG00000074305
GO:0005575	Cellular Component	GO:0044421	extracellular region part	17	ENSMUSG00000002844,ENSMUSG00000004730,ENSMUSG00000016256,ENSMUSG00000021624,ENSMUSG00000022766,ENSMUSG00000022837,ENSMUSG00000022901,ENSMUSG00000024098,ENSMUSG00000025352,ENSMUSG00000025787,ENSMUSG00000027612,ENSMUSG00000029345,ENSMUSG00000030748,ENSMUSG00000031995,ENSMUSG00000033068,ENSMUSG00000039783,ENSMUSG00000110206
GO:0005575	Cellular Component	GO:0005576	extracellular region	21	ENSMUSG00000002844,ENSMUSG00000004730,ENSMUSG00000016256,ENSMUSG00000020279,ENSMUSG00000021624,ENSMUSG00000021681,ENSMUSG00000022766,ENSMUSG00000022837,ENSMUSG00000022901,ENSMUSG00000024098,ENSMUSG00000025352,ENSMUSG00000025787,ENSMUSG00000027612,ENSMUSG00000029345,ENSMUSG00000030748,ENSMUSG00000031995,ENSMUSG00000032719,ENSMUSG00000033068,ENSMUSG00000038543,ENSMUSG00000039783,ENSMUSG00000110206
