# Supplementary material for: Whole-Transcriptome Profiling and circRNA-miRNA-mRNA Regulatory Networks in B-Cell Development
Source: Front Immunol. 2022 Mar 21;13:812924. doi: 10.3389/fimmu.2022.812924 (PMC8978327; doi:10.3389/fimmu.2022.812924)
Supplement: Supplementary Methods — Methodology for RNA extraction and qualification, library preparation, sequencing, quality control, read mapping to reference genome and expression analysis. [file DataSheet_1.zip › Supplementary table/Table S2.xlsx]

## Sheet: pro
ID	Description	GeneRatio	BgRatio	pvalue	p.adjust	qvalue	geneID	Count
mmu04070	Phosphatidylinositol signaling system	7/81	96/8914	2.44732e-05	0.00511489	0.00427636	Pik3r1/Dgkd/Pip5k1b/Prkcb/Mtmr3/Inpp5d/Cds1	7
mmu05235	PD-L1 expression and PD-1 checkpoint pathway in cancer	6/81	88/8914	0.000139812	0.0146104	0.0122152	Pik3r1/Traf6/Tlr9/Map3k3/Stat1/Jak1	6

## Sheet: pre
ID	Description	GeneRatio	BgRatio	pvalue	p.adjust	qvalue	geneID	Count
mmu04662	B cell receptor signaling pathway	9/70	81/8914	1.11384e-08	2.31678e-06	1.24281e-06	Prkcb/Rac2/Sos2/Pik3r1/Ppp3ca/Mapk1/Cd22/Syk/Cd79a	9
mmu04935	Growth hormone synthesis, secretion and action	8/70	116/8914	3.11043e-06	0.000323485	0.000173529	Prkcb/Gnas/Crkl/Sos2/Pik3r1/Mapk1/Irs1/Jak2	8
mmu04062	Chemokine signaling pathway	9/70	192/8914	1.73079e-05	0.00103194	0.000553569	Prkcb/Rac2/Crkl/Sos2/Pik3r1/Mapk1/Elmo1/Pik3cg/Jak2	9
mmu04072	Phospholipase D signaling pathway	8/70	149/8914	1.98449e-05	0.00103194	0.000553569	Gnas/Dgkz/Sos2/Pik3r1/Mapk1/Syk/Pik3cg/Cyth1	8
mmu04650	Natural killer cell mediated cytotoxicity	7/70	121/8914	4.2141e-05	0.00175307	0.00094041	Prkcb/Rac2/Sos2/Pik3r1/Ppp3ca/Mapk1/Syk	7
mmu04666	Fc gamma R-mediated phagocytosis	6/70	92/8914	7.90787e-05	0.00254778	0.00136672	Prkcb/Rac2/Crkl/Pik3r1/Mapk1/Syk	6
mmu04370	VEGF signaling pathway	5/70	58/8914	8.57426e-05	0.00254778	0.00136672	Prkcb/Rac2/Pik3r1/Ppp3ca/Mapk1	5
mmu05231	Choline metabolism in cancer	6/70	98/8914	0.000112502	0.00266593	0.0014301	Prkcb/Rac2/Dgkz/Sos2/Pik3r1/Mapk1	6
mmu05206	MicroRNAs in cancer	10/70	303/8914	0.000115353	0.00266593	0.0014301	Prkcb/Crkl/Sos2/Pik3r1/Slc7a1/Mapk1/Irs1/Foxp1/Gls/Cd44	10
mmu04933	AGE-RAGE signaling pathway in diabetic complications	6/70	101/8914	0.000132973	0.00276584	0.0014837	Prkcb/Foxo1/Pik3r1/Mapk1/Smad4/Jak2	6
mmu04664	Fc epsilon RI signaling pathway	5/70	66/8914	0.000159307	0.00301235	0.00161594	Rac2/Sos2/Pik3r1/Mapk1/Syk	5
mmu05211	Renal cell carcinoma	5/70	68/8914	0.000183577	0.003159	0.00169461	Arnt/Crkl/Sos2/Pik3r1/Mapk1	5
mmu04960	Aldosterone-regulated sodium reabsorption	4/70	38/8914	0.000210449	0.003159	0.00169461	Prkcb/Pik3r1/Mapk1/Irs1	4
mmu04931	Insulin resistance	6/70	110/8914	0.000212625	0.003159	0.00169461	Prkcb/Foxo1/Oga/Pik3r1/Irs1/Mlxip	6
mmu05223	Non-small cell lung cancer	5/70	72/8914	0.000240497	0.00333489	0.00178896	Prkcb/Eml4/Sos2/Pik3r1/Mapk1	5
mmu04917	Prolactin signaling pathway	5/70	74/8914	0.000273553	0.00335032	0.00179724	Sos2/Socs5/Pik3r1/Mapk1/Jak2	5
mmu05161	Hepatitis B	7/70	163/8914	0.000273824	0.00335032	0.00179724	Prkcb/Sos2/Pik3r1/Mapk1/Ywhaq/Smad4/Jak2	7
mmu05220	Chronic myeloid leukemia	5/70	76/8914	0.000309952	0.00358167	0.00192134	Crkl/Sos2/Pik3r1/Mapk1/Smad4	5
mmu01521	EGFR tyrosine kinase inhibitor resistance	5/70	79/8914	0.000371301	0.00406476	0.00218049	Prkcb/Sos2/Pik3r1/Mapk1/Jak2	5
mmu05225	Hepatocellular carcinoma	7/70	174/8914	0.000407409	0.00423705	0.00227291	Prkcb/Sos2/Pik3r1/Mapk1/Smad4/Arid1a/Arid1b	7
mmu04010	MAPK signaling pathway	9/70	294/8914	0.000453713	0.00449392	0.00241071	Prkcb/Rac2/Dusp16/Crkl/Sos2/Ppp3ca/Mapk1/Dusp5/Cacna1e	9
mmu04012	ErbB signaling pathway	5/70	84/8914	0.000493438	0.00466523	0.0025026	Prkcb/Crkl/Sos2/Pik3r1/Mapk1	5
mmu04930	Type II diabetes mellitus	4/70	48/8914	0.000522938	0.00472576	0.00253507	Pik3r1/Mapk1/Irs1/Cacna1e	4
mmu04068	FoxO signaling pathway	6/70	131/8914	0.00054528	0.00472576	0.00253507	Foxo1/Sos2/Pik3r1/Mapk1/Irs1/Smad4	6
mmu05210	Colorectal cancer	5/70	88/8914	0.000611178	0.00488942	0.00262287	Rac2/Sos2/Pik3r1/Mapk1/Smad4	5
mmu05235	PD-L1 expression and PD-1 checkpoint pathway in cancer	5/70	88/8914	0.000611178	0.00488942	0.00262287	Eml4/Pik3r1/Ppp3ca/Mapk1/Jak2	5
mmu04910	Insulin signaling pathway	6/70	139/8914	0.000745906	0.00574624	0.0030825	Foxo1/Crkl/Sos2/Pik3r1/Mapk1/Irs1	6
mmu05163	Human cytomegalovirus infection	8/70	256/8914	0.000839459	0.00623598	0.00334521	Prkcb/Gnas/Rac2/Crkl/Sos2/Pik3r1/Ppp3ca/Mapk1	8
mmu04659	Th17 cell differentiation	5/70	104/8914	0.00130238	0.00934121	0.00501098	Irf4/Ppp3ca/Mapk1/Smad4/Jak2	5
mmu04015	Rap1 signaling pathway	7/70	214/8914	0.00138526	0.0096045	0.00515221	Prkcb/Gnas/Rac2/Crkl/Sipa1l1/Pik3r1/Mapk1	7
mmu04725	Cholinergic synapse	5/70	112/8914	0.00181028	0.0118666	0.00636571	Prkcb/Pik3r1/Mapk1/Pik3cg/Jak2	5
mmu04151	PI3K-Akt signaling pathway	9/70	359/8914	0.00186776	0.0118666	0.00636571	Ppp2r2a/Sos2/Pik3r1/Mapk1/Syk/Ywhaq/Irs1/Pik3cg/Jak2	9
mmu04724	Glutamatergic synapse	5/70	113/8914	0.00188269	0.0118666	0.00636571	Prkcb/Gnas/Ppp3ca/Mapk1/Gls	5
mmu04310	Wnt signaling pathway	6/70	168/8914	0.0019837	0.0121356	0.00650998	Prkcb/Rac2/Ppp3ca/Btrc/Daam1/Smad4	6
mmu04919	Thyroid hormone signaling pathway	5/70	120/8914	0.00245048	0.0145628	0.00781205	Prkcb/Foxo1/Pik3r1/Mapk1/Med27	5
mmu04722	Neurotrophin signaling pathway	5/70	121/8914	0.00254073	0.0145631	0.0078122	Crkl/Sos2/Pik3r1/Mapk1/Irs1	5
mmu05214	Glioma	4/70	74/8914	0.00265344	0.0145631	0.0078122	Prkcb/Sos2/Pik3r1/Mapk1	4
mmu05170	Human immunodeficiency virus 1 infection	7/70	240/8914	0.00266057	0.0145631	0.0078122	Prkcb/Rac2/Crkl/Pik3r1/Ppp3ca/Mapk1/Btrc	7
mmu04071	Sphingolipid signaling pathway	5/70	124/8914	0.00282601	0.0146953	0.00788309	Ppp2r2a/Prkcb/Rac2/Pik3r1/Mapk1	5
mmu04611	Platelet activation	5/70	124/8914	0.00282601	0.0146953	0.00788309	Gnas/Pik3r1/Mapk1/Syk/Pik3cg	5
mmu05212	Pancreatic cancer	4/70	76/8914	0.0029241	0.0148345	0.00795776	Rac2/Pik3r1/Mapk1/Smad4	4
mmu04152	AMPK signaling pathway	5/70	126/8914	0.00302867	0.0149991	0.0080461	Ppp2r2a/Foxo1/Pik3r1/Irs1/Scd1	5
mmu05135	Yersinia infection	5/70	134/8914	0.00394547	0.0190851	0.010238	Rac2/Crkl/Pik3r1/Mapk1/Elmo1	5
mmu04140	Autophagy - animal	5/70	138/8914	0.00447171	0.0210967	0.0113171	Pik3r1/Mapk1/Trp53inp2/Irs1/Uvrag	5
mmu04540	Gap junction	4/70	86/8914	0.0045642	0.0210967	0.0113171	Prkcb/Gnas/Sos2/Mapk1	4
mmu04510	Focal adhesion	6/70	201/8914	0.00482566	0.0218204	0.0117053	Prkcb/Rac2/Crkl/Sos2/Pik3r1/Mapk1	6
mmu04658	Th1 and Th2 cell differentiation	4/70	88/8914	0.00495359	0.0219223	0.0117599	Rbpj/Ppp3ca/Mapk1/Jak2	4
mmu04613	Neutrophil extracellular trap formation	6/70	205/8914	0.00530796	0.0227728	0.0122162	Prkcb/Rac2/Pik3r1/Mapk1/Macroh2a1/Syk	6
mmu04912	GnRH signaling pathway	4/70	90/8914	0.00536474	0.0227728	0.0122162	Prkcb/Gnas/Sos2/Mapk1	4
mmu01522	Endocrine resistance	4/70	93/8914	0.00602341	0.0250574	0.0134417	Gnas/Sos2/Pik3r1/Mapk1	4
mmu04921	Oxytocin signaling pathway	5/70	153/8914	0.00689468	0.0279295	0.0149824	Prkcb/Gnas/Ppp3ca/Mapk1/Pik3cg	5
mmu00510	N-Glycan biosynthesis	3/70	50/8914	0.00698238	0.0279295	0.0149824	Man1a/Man2a1/St6gal1	3
mmu04150	mTOR signaling pathway	5/70	156/8914	0.00747156	0.0288817	0.0154932	Prkcb/Sos2/Pik3r1/Mapk1/Irs1	5
mmu05215	Prostate cancer	4/70	99/8914	0.00749813	0.0288817	0.0154932	Foxo1/Sos2/Pik3r1/Mapk1	4
mmu04390	Hippo signaling pathway	5/70	157/8914	0.00767113	0.0290108	0.0155625	Ppp2r2a/Limd1/Btrc/Ywhaq/Smad4	5
mmu05167	Kaposi sarcoma-associated herpesvirus infection	6/70	225/8914	0.00826652	0.0307042	0.0164709	Pik3r1/Ppp3ca/Mapk1/Syk/Pik3cg/Jak2	6
mmu04660	T cell receptor signaling pathway	4/70	103/8914	0.00860316	0.0308527	0.0165505	Sos2/Pik3r1/Ppp3ca/Mapk1	4
mmu05142	Chagas disease	4/70	103/8914	0.00860316	0.0308527	0.0165505	Ppp2r2a/Gnas/Pik3r1/Mapk1	4
mmu05160	Hepatitis C	5/70	165/8914	0.00940367	0.0331085	0.0177606	Ppp2r2a/Sos2/Pik3r1/Mapk1/Ywhaq	5
mmu04923	Regulation of lipolysis in adipocytes	3/70	56/8914	0.00955052	0.0331085	0.0177606	Gnas/Pik3r1/Irs1	3
mmu05213	Endometrial cancer	3/70	58/8914	0.0105134	0.0358489	0.0192307	Sos2/Pik3r1/Mapk1	3
mmu04625	C-type lectin receptor signaling pathway	4/70	112/8914	0.0114671	0.0380695	0.0204219	Pik3r1/Ppp3ca/Mapk1/Syk	4
mmu04730	Long-term depression	3/70	60/8914	0.0115307	0.0380695	0.0204219	Prkcb/Gnas/Mapk1	3
mmu04066	HIF-1 signaling pathway	4/70	114/8914	0.0121774	0.0395766	0.0212304	Prkcb/Arnt/Pik3r1/Mapk1	4
mmu04213	Longevity regulating pathway - multiple species	3/70	62/8914	0.0126029	0.0403293	0.0216341	Foxo1/Pik3r1/Irs1	3
mmu04929	GnRH secretion	3/70	63/8914	0.0131598	0.0414732	0.0222478	Prkcb/Pik3r1/Mapk1	3
mmu04670	Leukocyte transendothelial migration	4/70	118/8914	0.0136816	0.0424742	0.0227847	Prkcb/Rac2/Rhoh/Pik3r1	4
mmu04114	Oocyte meiosis	4/70	119/8914	0.0140753	0.0430539	0.0230957	Ppp3ca/Mapk1/Btrc/Ywhaq	4
mmu04218	Cellular senescence	5/70	184/8914	0.0145647	0.0439052	0.0235524	Foxo1/Pik3r1/Ppp3ca/Mapk1/Btrc	5
mmu04720	Long-term potentiation	3/70	67/8914	0.0155268	0.0461367	0.0247494	Prkcb/Ppp3ca/Mapk1	3
mmu05031	Amphetamine addiction	3/70	69/8914	0.0167945	0.0485175	0.0260266	Prkcb/Gnas/Ppp3ca	3
mmu05230	Central carbon metabolism in cancer	3/70	69/8914	0.0167945	0.0485175	0.0260266	Pik3r1/Mapk1/Gls	3
mmu05140	Leishmaniasis	3/70	70/8914	0.0174496	0.0490475	0.0263109	Prkcb/Mapk1/Jak2	3
mmu05221	Acute myeloid leukemia	3/70	70/8914	0.0174496	0.0490475	0.0263109	Sos2/Pik3r1/Mapk1	3
mmu04380	Osteoclast differentiation	4/70	128/8914	0.0179452	0.0495884	0.026601	Pik3r1/Ppp3ca/Mapk1/Syk	4
mmu04520	Adherens junction	3/70	71/8914	0.0181188	0.0495884	0.026601	Rac2/Mapk1/Smad4	3
mmu04926	Relaxin signaling pathway	4/70	129/8914	0.0184122	0.0497369	0.0266807	Gnas/Sos2/Pik3r1/Mapk1	4

## Sheet: immature
ID	Description	GeneRatio	BgRatio	pvalue	p.adjust	qvalue	geneID	Count
mmu04662	B cell receptor signaling pathway	6/95	81/8914	0.000213195	0.0432786	0.0363554	Blnk/Syk/Plcg2/Cd22/Grb2/Prkcb	6

## Sheet: mature
ID	Description	GeneRatio	BgRatio	pvalue	p.adjust	qvalue	geneID	Count
mmu04660	T cell receptor signaling pathway	10/87	103/8914	5.21004e-08	8.61078e-06	4.94028e-06	Nfkb1/Akt2/Tec/Gsk3b/Ptprc/Nfatc1/Fyn/Nfatc3/Map2k1/Kras	10
mmu04662	B cell receptor signaling pathway	9/87	81/8914	7.75746e-08	8.61078e-06	4.94028e-06	Nfkb1/Akt2/Gsk3b/Inpp5d/Nfatc1/Prkcb/Nfatc3/Map2k1/Kras	9
mmu04010	MAPK signaling pathway	13/87	294/8914	4.79327e-06	0.000354702	0.000203504	Nfkb1/Rap1b/Akt2/Rras2/Nfatc1/Prkcb/Fgfr2/Nfatc3/Mknk2/Map2k1/Nr4a1/Dusp10/Kras	13
mmu04022	cGMP-PKG signaling pathway	10/87	173/8914	6.43894e-06	0.000357361	0.000205029	Atp2a3/Atp2a2/Akt2/Irs2/Nfatc1/Prkce/Nfatc3/Slc25a5/Map2k1/Vasp	10
mmu01521	EGFR tyrosine kinase inhibitor resistance	7/87	79/8914	1.08487e-05	0.000481684	0.000276358	Akt2/Gsk3b/Prkcb/Fgfr2/Map2k1/Kras/Il6ra	7
mmu04919	Thyroid hormone signaling pathway	8/87	120/8914	2.05321e-05	0.000701981	0.000402749	Atp2a3/Atp2a2/Akt2/Med13/Gsk3b/Prkcb/Map2k1/Kras	8
mmu05235	PD-L1 expression and PD-1 checkpoint pathway in cancer	7/87	88/8914	2.21345e-05	0.000701981	0.000402749	Nfkb1/Akt2/Tlr9/Nfatc1/Nfatc3/Map2k1/Kras	7
mmu04071	Sphingolipid signaling pathway	8/87	124/8914	2.60632e-05	0.000723254	0.000414954	Nfkb1/Akt2/Sgms1/Fyn/Prkcb/Prkce/Map2k1/Kras	8
mmu04666	Fc gamma R-mediated phagocytosis	7/87	92/8914	2.95989e-05	0.000730107	0.000418885	Akt2/Inpp5d/Ptprc/Prkcb/Prkce/Map2k1/Vasp	7
mmu05215	Prostate cancer	7/87	99/8914	4.76039e-05	0.00105681	0.000606324	Zeb1/Nfkb1/Akt2/Gsk3b/Fgfr2/Map2k1/Kras	7
mmu05010	Alzheimer disease	13/87	369/8914	5.37594e-05	0.00108496	0.000622477	Nfkb1/Atg2b/Atp2a3/Atp2a2/Akt2/Gsk3b/Irs2/Tubb5/ND5/Sdha/Slc25a5/Map2k1/Kras	13
mmu04510	Focal adhesion	9/87	201/8914	0.000141324	0.00261449	0.00150001	Rap1b/Rapgef1/Tln1/Akt2/Gsk3b/Fyn/Prkcb/Map2k1/Vasp	9
mmu04722	Neurotrophin signaling pathway	7/87	121/8914	0.000169844	0.00270877	0.00155411	Nfkb1/Rap1b/Rapgef1/Akt2/Gsk3b/Map2k1/Kras	7
mmu05161	Hepatitis B	8/87	163/8914	0.000180549	0.00270877	0.00155411	Nfkb1/Akt2/Nfatc1/Ptk2b/Prkcb/Nfatc3/Map2k1/Kras	8
mmu05163	Human cytomegalovirus infection	10/87	256/8914	0.000183025	0.00270877	0.00155411	Nfkb1/Akt2/Gsk3b/Nfatc1/Ptk2b/Prkcb/Nfatc3/Map2k1/Kras/Il6ra	10
mmu05415	Diabetic cardiomyopathy	9/87	211/8914	0.000203871	0.0028287	0.00162292	Nfkb1/Atp2a3/Atp2a2/Akt2/Gsk3b/ND5/Prkcb/Sdha/Slc25a5	9
mmu04015	Rap1 signaling pathway	9/87	214/8914	0.000226608	0.00295923	0.00169781	Rap1b/Rapgef1/Tln1/Akt2/Prkcb/Fgfr2/Map2k1/Vasp/Kras	9
mmu04380	Osteoclast differentiation	7/87	128/8914	0.000240669	0.00296825	0.00170298	Nfkb1/Fosb/Akt2/Tec/Nfatc1/Fyn/Map2k1	7
mmu05164	Influenza A	8/87	173/8914	0.000271392	0.003171	0.0018193	Nfkb1/Akt2/Rab11a/Adar/Prkcb/H2-Ab1/Slc25a5/Map2k1	8
mmu05135	Yersinia infection	7/87	134/8914	0.000318807	0.00353876	0.0020303	Nfkb1/Akt2/Gsk3b/Nfatc1/Ptk2b/Nfatc3/Map2k1	7
mmu04140	Autophagy - animal	7/87	138/8914	0.000381375	0.00376986	0.00216289	Atg2b/Akt2/Irs2/Rras2/Map2k1/Kras/Mtmr3	7
mmu04910	Insulin signaling pathway	7/87	139/8914	0.00039846	0.00376986	0.00216289	Rapgef1/Akt2/Gsk3b/Irs2/Mknk2/Map2k1/Kras	7
mmu04218	Cellular senescence	8/87	184/8914	0.000411496	0.00376986	0.00216289	Nfkb1/Akt2/Rras2/Nfatc1/Nfatc3/Slc25a5/Map2k1/Kras	8
mmu05017	Spinocerebellar ataxia	7/87	141/8914	0.000434471	0.00376986	0.00216289	Atg2b/Atp2a3/Atp2a2/Akt2/Pum1/Prkcb/Slc25a5	7
mmu04933	AGE-RAGE signaling pathway in diabetic complications	6/87	101/8914	0.000438654	0.00376986	0.00216289	Nfkb1/Akt2/Nfatc1/Prkcb/Prkce/Kras	6
mmu04664	Fc epsilon RI signaling pathway	5/87	66/8914	0.000441516	0.00376986	0.00216289	Akt2/Inpp5d/Fyn/Map2k1/Kras	5
mmu05211	Renal cell carcinoma	5/87	68/8914	0.000507186	0.00403671	0.00231599	Rap1b/Rapgef1/Akt2/Map2k1/Kras	5
mmu04659	Th17 cell differentiation	6/87	104/8914	0.000513108	0.00403671	0.00231599	Nfkb1/Nfatc1/Il21r/Nfatc3/H2-Ab1/Il6ra	6
mmu05170	Human immunodeficiency virus 1 infection	9/87	240/8914	0.000527317	0.00403671	0.00231599	Nfkb1/Skp1/Akt2/Nfatc1/Ptk2b/Prkcb/Nfatc3/Map2k1/Kras	9
mmu04062	Chemokine signaling pathway	8/87	192/8914	0.000546551	0.00404448	0.00232044	Nfkb1/Rap1b/Akt2/Gsk3b/Ptk2b/Prkcb/Map2k1/Kras	8
mmu04072	Phospholipase D signaling pathway	7/87	149/8914	0.000605423	0.00433561	0.00248748	Dgkd/Akt2/Rras2/Fyn/Ptk2b/Map2k1/Kras	7
mmu05166	Human T-cell leukemia virus 1 infection	9/87	247/8914	0.000648997	0.00450242	0.00258318	Nfkb1/Tln1/Akt2/Nfatc1/Nfatc3/H2-Ab1/Slc25a5/Map2k1/Kras	9
mmu04931	Insulin resistance	6/87	110/8914	0.000691326	0.00465074	0.00266828	Nfkb1/Akt2/Gsk3b/Irs2/Prkcb/Prkce	6
mmu04917	Prolactin signaling pathway	5/87	74/8914	0.000748703	0.00482254	0.00276684	Nfkb1/Akt2/Gsk3b/Map2k1/Kras	5
mmu04625	C-type lectin receptor signaling pathway	6/87	112/8914	0.000760311	0.00482254	0.00276684	Nfkb1/Akt2/Rras2/Nfatc1/Nfatc3/Kras	6
mmu04066	HIF-1 signaling pathway	6/87	114/8914	0.000834508	0.00514613	0.0029525	Nfkb1/Akt2/Prkcb/Mknk2/Map2k1/Il6ra	6
mmu04935	Growth hormone synthesis, secretion and action	6/87	116/8914	0.000914182	0.00548509	0.00314697	Akt2/Gsk3b/Irs2/Prkcb/Map2k1/Kras	6
mmu04650	Natural killer cell mediated cytotoxicity	6/87	121/8914	0.0011391	0.00651841	0.00373982	Nfatc1/Fyn/Ptk2b/Prkcb/Map2k1/Kras	6
mmu04024	cAMP signaling pathway	8/87	215/8914	0.00114513	0.00651841	0.00373982	Nfkb1/Rap1b/Atp2a3/Atp2a2/Akt2/Rras2/Nfatc1/Map2k1	8
mmu04012	ErbB signaling pathway	5/87	84/8914	0.0013296	0.00737928	0.00423373	Akt2/Gsk3b/Prkcb/Map2k1/Kras	5
mmu05167	Kaposi sarcoma-associated herpesvirus infection	8/87	225/8914	0.00153154	0.00829275	0.00475781	Nfkb1/Cd86/Akt2/Gsk3b/Nfatc1/Nfatc3/Map2k1/Kras	8
mmu04014	Ras signaling pathway	8/87	232/8914	0.00185898	0.00982604	0.00563751	Nfkb1/Rap1b/Akt2/Rras2/Prkcb/Fgfr2/Map2k1/Kras	8
mmu05022	Pathways of neurodegeneration - multiple diseases	12/87	472/8914	0.00199739	0.0103121	0.00591638	Nfkb1/Atg2b/Atp2a3/Atp2a2/Gsk3b/Tubb5/ND5/Prkcb/Sdha/Slc25a5/Map2k1/Kras	12
mmu04550	Signaling pathways regulating pluripotency of stem cells	6/87	140/8914	0.00240028	0.0113571	0.00651591	Akt2/Gsk3b/Fgfr2/Map2k1/Jarid2/Kras	6
mmu04070	Phosphatidylinositol signaling system	5/87	96/8914	0.00240287	0.0113571	0.00651591	Dgkd/Inpp5d/Prkcb/Pip4k2b/Mtmr3	5
mmu04370	VEGF signaling pathway	4/87	58/8914	0.00240443	0.0113571	0.00651591	Akt2/Prkcb/Map2k1/Kras	4
mmu05213	Endometrial cancer	4/87	58/8914	0.00240443	0.0113571	0.00651591	Akt2/Gsk3b/Map2k1/Kras	4
mmu05231	Choline metabolism in cancer	5/87	98/8914	0.00262942	0.012161	0.00697718	Dgkd/Akt2/Prkcb/Map2k1/Kras	5
mmu04620	Toll-like receptor signaling pathway	5/87	100/8914	0.00287109	0.0130078	0.00746298	Nfkb1/Cd86/Akt2/Tlr9/Map2k1	5
mmu05321	Inflammatory bowel disease	4/87	62/8914	0.00306945	0.0136283	0.00781901	Nfkb1/Nfatc1/Il21r/H2-Ab1	4
mmu04929	GnRH secretion	4/87	63/8914	0.00325346	0.0141621	0.00812525	Akt2/Prkcb/Map2k1/Kras	4
mmu04932	Non-alcoholic fatty liver disease	6/87	151/8914	0.00349877	0.0149371	0.00856987	Nfkb1/Akt2/Gsk3b/Irs2/Sdha/Il6ra	6
mmu04720	Long-term potentiation	4/87	67/8914	0.00406479	0.0168815	0.00968548	Rap1b/Prkcb/Map2k1/Kras	4
mmu04150	mTOR signaling pathway	6/87	156/8914	0.00410632	0.0168815	0.00968548	Lpin2/Akt2/Gsk3b/Prkcb/Map2k1/Kras	6
mmu05230	Central carbon metabolism in cancer	4/87	69/8914	0.00451757	0.0182345	0.0104617	Akt2/Fgfr2/Map2k1/Kras	4
mmu04725	Cholinergic synapse	5/87	112/8914	0.00467086	0.0185166	0.0106236	Akt2/Fyn/Prkcb/Map2k1/Kras	5
mmu05221	Acute myeloid leukemia	4/87	70/8914	0.00475621	0.0185242	0.0106279	Nfkb1/Akt2/Map2k1/Kras	4
mmu04972	Pancreatic secretion	5/87	114/8914	0.00503443	0.0192697	0.0110556	Rap1b/Atp2a3/Atp2a2/Rab11a/Prkcb	5
mmu05223	Non-small cell lung cancer	4/87	72/8914	0.00525866	0.0197868	0.0113523	Akt2/Prkcb/Map2k1/Kras	4
mmu05214	Glioma	4/87	74/8914	0.00579553	0.0214014	0.0122786	Akt2/Prkcb/Map2k1/Kras	4
mmu04310	Wnt signaling pathway	6/87	168/8914	0.00588056	0.0214014	0.0122786	Skp1/Gsk3b/Nfatc1/Senp2/Prkcb/Nfatc3	6
mmu05212	Pancreatic cancer	4/87	76/8914	0.00636783	0.022439	0.012874	Nfkb1/Akt2/Map2k1/Kras	4
mmu05220	Chronic myeloid leukemia	4/87	76/8914	0.00636783	0.022439	0.012874	Nfkb1/Akt2/Map2k1/Kras	4
mmu04611	Platelet activation	5/87	124/8914	0.00715849	0.024831	0.0142463	Rap1b/Tln1/Akt2/Fyn/Vasp	5
mmu04540	Gap junction	4/87	86/8914	0.00979401	0.0334503	0.0191915	Tubb5/Prkcb/Map2k1/Kras	4
mmu04658	Th1 and Th2 cell differentiation	4/87	88/8914	0.0105984	0.0351171	0.0201478	Nfkb1/Nfatc1/Nfatc3/H2-Ab1	4
mmu05210	Colorectal cancer	4/87	88/8914	0.0105984	0.0351171	0.0201478	Akt2/Gsk3b/Map2k1/Kras	4
mmu04371	Apelin signaling pathway	5/87	137/8914	0.0107668	0.0351503	0.0201669	Akt2/Rras2/Prkce/Map2k1/Kras	5
mmu04211	Longevity regulating pathway	4/87	90/8914	0.0114444	0.0362741	0.0208116	Nfkb1/Akt2/Irs2/Kras	4
mmu04912	GnRH signaling pathway	4/87	90/8914	0.0114444	0.0362741	0.0208116	Ptk2b/Prkcb/Map2k1/Kras	4
mmu05132	Salmonella infection	7/87	253/8914	0.0116012	0.0362741	0.0208116	Nfkb1/Skp1/Akt2/Tlr9/Tubb5/Ptprc/Map2k1	7
mmu04657	IL-17 signaling pathway	4/87	91/8914	0.0118833	0.0366402	0.0210216	Elavl1/Nfkb1/Fosb/Gsk3b	4
mmu05162	Measles	5/87	146/8914	0.0138928	0.0422494	0.0242398	Nfkb1/Akt2/Gsk3b/Adar/Tlr9	5
mmu05226	Gastric cancer	5/87	150/8914	0.0154603	0.046381	0.0266103	Akt2/Gsk3b/Fgfr2/Map2k1/Kras	5
mmu04916	Melanogenesis	4/87	100/8914	0.0163246	0.0483208	0.0277231	Gsk3b/Prkcb/Map2k1/Kras	4
mmu04921	Oxytocin signaling pathway	5/87	153/8914	0.016711	0.0488136	0.0280059	Nfatc1/Prkcb/Nfatc3/Map2k1/Kras	5
mmu04144	Endocytosis	7/87	273/8914	0.0170211	0.0490739	0.0281553	Vta1/Snx5/Rab11a/Sh3kbp1/Fgfr2/Agap3/Snx2	7
